# Supplementary material for: Genome-Wide Identification of Soybean ABC Transporters Relate to Aluminum Toxicity
Source: Int J Mol Sci. 2021 Jun 18;22(12):6556. doi: 10.3390/ijms22126556 (PMC8234336; doi:10.3390/ijms22126556)
Supplement: Supplementary file 1 [file ijms-22-06556-s001.zip]

Archive with 12 entries (11 files):
- ijms-1239266-supplementary/
- ijms-1239266-supplementary/Additional file 1 Table S1.xls
- ijms-1239266-supplementary/Additional file 10 Table S9.xls
- ijms-1239266-supplementary/Additional file 11 Table S10.xls
- ijms-1239266-supplementary/Additional file 2  Table S2.xls
- ijms-1239266-supplementary/Additional file 3  Figure S1.pdf
- ijms-1239266-supplementary/Additional file 4 Table S3.xls
- ijms-1239266-supplementary/Additional file 5 Table S4.xls
- ijms-1239266-supplementary/Additional file 6 Table S5.xls
- ijms-1239266-supplementary/Additional file 7 Table S6.xls
- ijms-1239266-supplementary/Additional file 8 Table S7.xls
- ijms-1239266-supplementary/Additional file 9 Table S8.xls
