# Supplementary material for: Genome-Wide Identification of Soybean ABC Transporters Relate to Aluminum Toxicity
Source: Int J Mol Sci. 2021 Jun 18;22(12):6556. doi: 10.3390/ijms22126556 (PMC8234336; doi:10.3390/ijms22126556)
Supplement: Supplementary file 1 [file ijms-22-06556-s001.zip › ijms-1239266-supplementary/Additional file 1 Table S1.xls]

## Sheet: Sheet1
Table S1. Basic information about the ABC transporter gene family in soybean
Sub-family	Gene name	Locus name	Length (aa)	Topology	position	Strand	MW (kDa)	pI	Subcellular localization
ABCA	GmABCA1	Glyma.03G136000.1	1897	(TMD-NBD)2	36324180-36381777	-	211.7	6.68	P
	GmABCA2	Glyma.04G172900.1	728	TMD-NBD	42080511-42086609	-	81.81	6.73	P
	GmABCA3	Glyma.04G173000.3	973	TMD-NBD	42104151-42110602	+	108.2	8.56	P
	GmABCA4	Glyma.05G028500.1	949	TMD-NBD	2451113-2461076	-	105.9	8.26	P
	GmABCA5	Glyma.06G191300.3	967	TMD-NBD	16754611-16764751	-	107	8.04	P
	GmABCA6	Glyma.06G191400.2	807	TMD-NBD	16774756-16783973	+	90.48	8.18	P
	GmABCA7	Glyma.17G098300.1	954	TMD-NBD	7743147-7752299	+	106.5	7.47	P
ABCB	GmABCB1	Glyma.01G008200.1	1241	(TMD-NBD)2	806761-817252	+	136.3	8.76	P
	GmABCB2	Glyma.01G016500.1	1246	(TMD-NBD)2	1576131-1585779	+	136.4	8.75	P
	GmABCB3	Glyma.02G008000.2	1282	(TMD-NBD)2	822632-829029	-	138.3	6.52	P
	GmABCB4	Glyma.02G094800.1	1402	(TMD-NBD)2	8458765-8467869	-	155.3	6.15	C
	GmABCB5	Glyma.03G183600.1	1342	(TMD-NBD)2	40723282-40730639	-	146.8	6.84	P
	GmABCB6	Glyma.03G224100.3	1296	(TMD-NBD)2	43814878-43820664	+	141	8.14	P
	GmABCB7	Glyma.06G139500.1	1254	(TMD-NBD)2	11329855-11338890	-	137.4	8.23	P
	GmABCB8	Glyma.06G269300.2	1265	(TMD-NBD)2	45399269-45409638	-	139.2	8.81	P
	GmABCB9	Glyma.08G270300.1	1254	(TMD-NBD)2	34378574-34398857	+	137.5	8.24	P
	GmABCB10	Glyma.08G342600.1	1259	(TMD-NBD)2	45187071-45194503	+	137.2	8.52	P
	GmABCB11	Glyma.09G206300.1	1245	(TMD-NBD)2	43925075-43934014	-	136.3	8.67	P
	GmABCB12	Glyma.10G055000.1	1343	(TMD-NBD)2	4971403-4978649	+	147.3	8.23	P
	GmABCB13	Glyma.10G137600.3	1282	(TMD-NBD)2	37294308-37300829	+	138.6	6.13	P
	GmABCB14	Glyma.10G290800.3	1404	(TMD-NBD)2	50945713-50955522	-	155.7	6.13	C
	GmABCB15	Glyma.12G135300.1	1248	(TMD-NBD)2	15685151-15692431	+	137.1	8.8	P
	GmABCB16	Glyma.13G063700.1	1249	(TMD-NBD)2	15319346-15329578	+	136.1	8.09	P
	GmABCB17	Glyma.13G118500.1	1265	(TMD-NBD)2	22153562-22160013	-	137.1	6.49	P
	GmABCB18	Glyma.13G118600.1	1206	(TMD-NBD)2	22166317-22173298	-	130.4	7.79	P
	GmABCB19	Glyma.13G118800.1	1271	(TMD-NBD)2	22178895-22185725	-	136.6	6.8	P
	GmABCB20	Glyma.13G118900.1	1267	(TMD-NBD)2	22193331-22198886	-	137	6.8	P
	GmABCB21	Glyma.13G119000.3	1350	(TMD-NBD)2	22201411-22207667	-	146.5	6.56	P
	GmABCB22	Glyma.13G142100.1	1341	(TMD-NBD)2	24556327-24563561	+	146.9	6.87	P
	GmABCB23	Glyma.13G222000.1	1261	(TMD-NBD)2	32900152-32905829	-	136.1	7.53	P
	GmABCB24	Glyma.14G220200.1	1250	(TMD-NBD)2	49372834-49378403	+	135.5	6.65	P
	GmABCB25	Glyma.15G090200.1	1260	(TMD-NBD)2	6925867-6931672	-	135.7	8.22	P
	GmABCB26	Glyma.16G011000.1	1515	(TMD-NBD)2	950389-959392	-	166.5	7.8	P
	GmABCB27	Glyma.16G078100.1	1237	(TMD-NBD)2	7981156-7991299	-	135.6	8.93	P
	GmABCB28	Glyma.17G041200.2	1275	(TMD-NBD)2	3041039-3047027	+	137.4	6.41	P
	GmABCB29	Glyma.17G041300.1	1303	(TMD-NBD)2	3065773-3072554	+	140.8	6.1	P
	GmABCB30	Glyma.17G041400.5	1266	(TMD-NBD)2	3076034-3082675	+	137.1	6.29	P
	GmABCB31	Glyma.17G259100.1	1250	(TMD-NBD)2	41428325-41433785	+	135.7	7.3	P
	GmABCB32	Glyma.18G012700.1	1243	(TMD-NBD)2	902305-907820	+	136.3	8.86	P
	GmABCB33	Glyma.18G154200.1	1275	(TMD-NBD)2	31109195-31117395	-	138.8	8.15	P
	GmABCB34	Glyma.18G286600.1	1402	(TMD-NBD)2	56952837-56962264	+	155.3	6.04	C
	GmABCB35	Glyma.19G016400.1	1256	(TMD-NBD)2	1615631-1624414	-	137.2	8.5	P
	GmABCB36	Glyma.19G016600.1	1259	(TMD-NBD)2	1675574-1683030	-	139	8.78	P
	GmABCB37	Glyma.19G016700.1	1249	(TMD-NBD)2	1712937-1721837	-	138.3	8.58	P
	GmABCB38	Glyma.19G021500.1	1250	(TMD-NBD)2	2334937-2345318	-	136.2	8.09	P
	GmABCB39	Glyma.19G184300.1	1339	(TMD-NBD)2	44723234-44731183	-	146.3	7.35	P
	GmABCB40	Glyma.20G239800.1	1399	(TMD-NBD)2	47060830-47071019	-	155.2	6.02	C
	GmABCB41	Glyma.06G189300.1	127	TMD-NBD	16483282-16485187	+	13.51	8.55	N
	GmABCB42	Glyma.07G081000.1	272	TMD-TMD	7273306-7276640	-	30.19	8.88	P
	GmABCB43	Glyma.18G179000.1	133	TMD	43410370-43412146	-	13.99	7.68	V
	GmABCB44	Glyma.02G238300.3	748	TMD-NBD	44501830-44519365	-	81.52	9.42	CHL
	GmABCB45	Glyma.14G207200.1	750	TMD-NBD	48143902-48162488	-	81.59	9.43	CHL
	GmABCB46	Glyma.01G026000.1	701	TMD-NBD	2731959-2740251	-	77.94	9.02	CHL
	GmABCB47	Glyma.02G038800.1	701	TMD-NBD	3599925-3607154	+	77.91	8.52	CHL
	GmABCB48	Glyma.05G019400.1	633	TMD-NBD	1727548-1733931	+	68.58	8.59	P
	GmABCB49	Glyma.09G147400.1	710	TMD-NBD	37451581-37458739	+	77.67	9.09	CHL
	GmABCB50	Glyma.10G073800.1	605	TMD-NBD	7419163-7424893	+	66.57	9.44	P
	GmABCB51	Glyma.16G071000.1	674	TMD-NBD	7038590-7064271	-	74.94	8.16	CHL
	GmABCB52	Glyma.17G080400.1	633	TMD-NBD	6227334-6234243	-	68.45	8.84	P
ABCC	GmABCC1	Glyma.02G298400.2	1521	(TMD-NBD)2	49389082-49395379	-	169.5	6.25	P
	GmABCC2	Glyma.02G298500.1	1292	(TMD-NBD)2	49404149-49410544	-	143.8	5.89	P
	GmABCC3	Glyma.03G101000.2	1520	(TMD-NBD)2	30198395-30211422	-	170.2	7.33	P
	GmABCC4	Glyma.03G167800.2	1539	(TMD-NBD)2	39376240-39384475	-	171	6.64	P
	GmABCC5	Glyma.05G145000.3	1452	(TMD-NBD)2	33932281-33938685	+	163	6.36	P
	GmABCC6	Glyma.06G312300.1	1615	(TMD-NBD)2	49612494-49627615	+	182	6.46	P
	GmABCC7	Glyma.07G011600.3	1467	(TMD-NBD)2	886538-893206	+	164.3	6.8	P
	GmABCC8	Glyma.07G121900.7	1517	(TMD-NBD)2	14102167-14120108	+	170	7.32	P
	GmABCC9	Glyma.08G101500.1	1455	(TMD-NBD)2	7801497-7808038	+	163.6	8.26	P
	GmABCC10	Glyma.08G190700.1	1469	(TMD-NBD)2	15417459-15424665	-	164.1	6.45	P
	GmABCC11	Glyma.08G194600.1	1465	(TMD-NBD)2	15762475-15770546	+	164	7.84	P
	GmABCC12	Glyma.08G194700.1	1498	(TMD-NBD)2	15775228-15781857	+	167.6	8.37	P
	GmABCC13	Glyma.08G326200.1	1493	(TMD-NBD)2	43818111-43824812	-	167	8.02	CHL
	GmABCC14	Glyma.08G326500.1	1503	(TMD-NBD)2	43836934-43846250	+	167.7	7.26	CHL
	GmABCC15	Glyma.08G326600.1	1496	(TMD-NBD)2	43851760-43858497	-	166.3	6.64	P
	GmABCC16	Glyma.08G347032.1	1440	(TMD-NBD)2	45542176-45549106	+	161.1	5.75	P
	GmABCC17	Glyma.09G044500.1	1506	(TMD-NBD)2	3771675-3782026	-	168.4	7.29	P
	GmABCC18	Glyma.10G019000.3	1505	(TMD-NBD)2	1625493-1633825	-	168.1	8.48	CHL
	GmABCC19	Glyma.10G227300.2	1483	(TMD-NBD)2	45852604-45860631	+	166.5	7.84	P
	GmABCC20	Glyma.10G227400.9	1479	(TMD-NBD)2	45864114-45871501	+	166	7.09	N
	GmABCC21	Glyma.13G127500.1	1517	(TMD-NBD)2	23134309-23143560	-	168.3	6.42	P
	GmABCC22	Glyma.13G220000.3	1620	(TMD-NBD)2	32720743-32743063	+	181.9	6.21	P
	GmABCC23	Glyma.13G370300.1	1468	(TMD-NBD)2	44927072-44944185	-	163.8	6.22	P
	GmABCC24	Glyma.14G015300.1	1494	(TMD-NBD)2	1097895-1104183	+	166.6	6.5	P
	GmABCC25	Glyma.15G092400.5	1620	(TMD-NBD)2	7106382-7127412	-	181.6	6.25	P
	GmABCC26	Glyma.15G148500.1	1501	(TMD-NBD)2	12207798-12217861	+	167.6	8.38	CHL
	GmABCC27	Glyma.16G172400.1	1503	(TMD-NBD)2	33479075-33492731	+	169.6	7.48	N
	GmABCC28	Glyma.16G172500.13	1478	(TMD-NBD)2	33495316-33503034	+	166.6	7.06	C
	GmABCC29	Glyma.16G172600.7	1482	(TMD-NBD)2	33506565-33518815	-	166.9	7.51	P
	GmABCC30	Glyma.18G080900.5	1301	(TMD-NBD)2	7719995-7726462	+	145	6.53	P
	GmABCC31	Glyma.18G158400.1	1488	(TMD-NBD)2	35340115-35346652	+	166.5	6.28	P
	GmABCC32	Glyma.18G263200.3	1306	(TMD-NBD)2	55125933-55136486	+	145.8	5.54	P
	GmABCC33	Glyma.19G169000.2	1537	(TMD-NBD)2	43403948-43412538	-	170.6	7	P
	GmABCC34	Glyma.19G210700.1	1504	(TMD-NBD)2	47005678-47012227	+	169.8	7.71	CHL
	GmABCC35	Glyma.20G165000.5	1479	(TMD-NBD)2	40207378-40215422	-	166	7.87	N
	GmABCC36	Glyma.02G298200.5	1439	TMD-NBD-TMD	49371082-49386398	-	160.1	5.1	P
	GmABCC37	Glyma.15G241001.1	616	TMD-NBD-TMD	47742760-47744962	-	69.3	9.32	P
	GmABCC38	Glyma.04G126500.1	556	TMD-NBD	16152658-16158273	+	62.61	5.58	CHL
	GmABCC39	Glyma.07G011500.2	401	TMD-NBD	880724-883427	+	44.99	9.38	CHL
	GmABCC40	Glyma.18G079650.1	203	TMD-NBD	7593047-7594295	+	23.02	6.08	CHL
	GmABCC41	Glyma.18G079600.1	867	TMD-NBD	7589087-7593044	+	96.7	8.37	CHL
	GmABCC42	Glyma.19G210800.1	187	TMD-NBD	47015094-47017343	+	21.43	5.94	C
	GmABCC43	Glyma.19G210850.1	314	TMD-NBD	47018350-47021768	+	34.95	5.13	C
	GmABCC44	Glyma.08G101700.1	190	NBD	7809451-7812418	-	21.4	5.48	ER
	GmABCC45	Glyma.15G149900.3	132	NBD	12368068-12368650	+	14.85	9.2	C
	GmABCC46	Glyma.18G079700.2	247	NBD	7594366-7596281	+	27.57	6.34	CHL
	GmABCC47	Glyma.08G326300.2	171	TMD	43827175-43828381	-	19.22	9.87	V
	GmABCC48	Glyma.08G326400.1	129	TMD	43831224-43831759	-	14.86	6.88	P
ABCD	GmABCD1	Glyma.05G178900.9	1338	(TMD-NBD)2	36694923-36716120	-	150.1	9.29	P
	GmABCD2	Glyma.08G136400.2	1338	(TMD-NBD)2	10503797-10522734	-	150.1	9.18	CHL
	GmABCD3	Glyma.11G239800.2	1336	(TMD-NBD)2	38303484-38318037	+	150.2	9.08	P
	GmABCD4	Glyma.08G160900.1	757	(TMD-NBD)2	12529026-12535804	+	84.76	5.92	P
	GmABCD5	Glyma.18G017600.1	1335	TMD-NBD	1247169-1262072	-	149.7	9.16	CHL
ABCE	GmABCE1	Glyma.11G090900.1	606	NBD-NBD	6866725-6871998	+	68.38	7.81	C
ABCF	GmABCF1	Glyma.04G218900.1	696	NBD-NBD	47808901-47814232	-	78.38	5.76	C
	GmABCF2	Glyma.06G146900.1	691	NBD-NBD	11931374-11936385	+	77.88	5.7	C
	GmABCF3	Glyma.11G194700.1	595	NBD-NBD	16966813-16971475	+	66.37	6.25	C
	GmABCF4	Glyma.12G079400.1	594	NBD-NBD	6175332-6180060	-	66.34	6.25	C
	GmABCF5	Glyma.12G177500.1	595	NBD-NBD	35084239-35088149	-	66.67	6.1	C
	GmABCF6	Glyma.13G002500.1	712	NBD-NBD	775368-786353	-	79.32	6.05	C
	GmABCF7	Glyma.13G158600.2	720	NBD-NBD	26799874-26802861	-	79.97	5.81	C
	GmABCF8	Glyma.13G323200.1	593	NBD-NBD	41144051-41148256	+	66.44	6.1	C
	GmABCF9	Glyma.17G112700.2	721	NBD-NBD	8892091-8895789	+	80.08	5.75	C
	GmABCF10	Glyma.20G066600.1	712	NBD-NBD	23572658-23583656	+	79.33	5.92	C
ABCG	GmABCG1	Glyma.02G159900.1	1480	(NBD-TMD)2	18212384-18234881	-	168.3	7.09	P
	GmABCG2	Glyma.03G168000.1	1445	(NBD-TMD)2	39401917-39410009	-	162.5	8.95	P
	GmABCG3	Glyma.03G168101.1	945	(NBD-TMD)2	39415976-39422648	-	106.2	6.14	P
	GmABCG4	Glyma.03G168200.1	1442	(NBD-TMD)2	39424670-39434278	-	163	8.92	P
	GmABCG5	Glyma.03G192600.2	1450	(NBD-TMD)2	41510358-41519969	-	165.1	8.85	P
	GmABCG6	Glyma.03G192700.2	1435	(NBD-TMD)2	41522345-41532342	-	164.3	8.92	P
	GmABCG7	Glyma.03G192800.1	660	(NBD-TMD)2	41536222-41541604	-	74.21	8.05	P
	GmABCG8	Glyma.04G069800.1	1449	(NBD-TMD)2	5807956-5815960	+	163.9	7.94	P
	GmABCG9	Glyma.05G011900.1	1418	(NBD-TMD)2	1084526-1095880	-	161.8	8.88	P
	GmABCG10	Glyma.06G071800.1	1448	(NBD-TMD)2	5457571-5465635	+	163.9	8.11	P
	GmABCG11	Glyma.07G015800.1	1482	(NBD-TMD)2	1259638-1268872	-	167.7	8.08	P
	GmABCG12	Glyma.07G033500.1	1426	(NBD-TMD)2	2622378-2629715	+	161.3	8.04	P
	GmABCG13	Glyma.07G233900.1	1437	(NBD-TMD)2	41825478-41834874	+	162.6	8.39	P
	GmABCG14	Glyma.08G201300.1	1482	(NBD-TMD)2	16368236-16377942	-	167.8	8.08	P
	GmABCG15	Glyma.10G203000.1	1208	(NBD-TMD)2	43192055-43199004	+	137.5	6.42	P
	GmABCG16	Glyma.13G355000.1	1487	(NBD-TMD)2	43727817-43738717	-	168.3	8.56	P
	GmABCG17	Glyma.13G361900.1	1426	(NBD-TMD)2	44234845-44241531	-	160.9	7.58	P
	GmABCG18	Glyma.14G127800.1	1447	(NBD-TMD)2	16466249-16475072	+	163.8	8.53	P
	GmABCG19	Glyma.14G193300.1	1440	(NBD-TMD)2	46672341-46683614	+	161.7	8.96	P
	GmABCG20	Glyma.15G011800.1	1513	(NBD-TMD)2	902992-911421	+	171.1	6.73	P
	GmABCG21	Glyma.15G011900.2	1457	(NBD-TMD)2	914542-921004	+	164.5	7.35	P
	GmABCG22	Glyma.15G012000.1	1427	(NBD-TMD)2	936089-944224	+	160.8	6.51	P
	GmABCG23	Glyma.15G019200.1	1284	(NBD-TMD)2	1468278-1479064	+	145.4	7.22	P
	GmABCG24	Glyma.17G039200.1	1435	(NBD-TMD)2	2909332-2918680	+	162.2	8.39	P
	GmABCG25	Glyma.17G039300.2	1452	(NBD-TMD)2	2918840-2931405	-	163.7	8.14	P
	GmABCG26	Glyma.17G120100.1	1418	(NBD-TMD)2	9508251-9519533	-	161.9	8.82	P
	GmABCG27	Glyma.17G206100.2	1439	(NBD-TMD)2	33482722-33493430	-	162.9	6.78	P
	GmABCG28	Glyma.17G206300.1	1446	(NBD-TMD)2	33596553-33605218	-	164	8.42	P
	GmABCG29	Glyma.18G063400.3	1430	(NBD-TMD)2	5760116-5769733	-	160.3	8.94	P
	GmABCG30	Glyma.19G169200.5	1422	(NBD-TMD)2	43430584-43443630	-	160.7	8.62	P
	GmABCG31	Glyma.19G169400.1	1430	(NBD-TMD)2	43456536-43464507	-	161.5	8.95	P
	GmABCG32	Glyma.19G192900.1	1454	(NBD-TMD)2	45510166-45518887	-	164.8	6.94	P
	GmABCG33	Glyma.20G187400.1	1474	(NBD-TMD)2	42558823-42572162	+	167.4	6.36	P
	GmABCG34	Glyma.07G016201.1	725	TMD-NBD-TMD	1309893-1310978	-	81.02	7.55	P
	GmABCG35	Glyma.13G361966.1	718	NBD-TMD	44244324-44251567	-	80.77	5.69	P
	GmABCG36	Glyma.17G034700.3	240	NBD	2530486-2534315	+	28.29	9.88	C-N
	GmABCG37	Glyma.01G020000.1	671	NBD-TMD	1998260-2002476	+	75.03	8.94	P
	GmABCG38	Glyma.01G091100.1	678	NBD-TMD	27605417-27611299	+	75.86	8.38	P
	GmABCG39	Glyma.01G154400.1	659	NBD-TMD	50270728-50273904	-	74.16	8.76	P
	GmABCG40	Glyma.02G130600.1	684	NBD-TMD	13131040-13136243	-	76.29	8.48	P
	GmABCG41	Glyma.02G163200.1	1113	NBD-TMD	22651604-22675801	-	124.4	8.98	P
	GmABCG42	Glyma.02G188300.1	743	NBD-TMD	36850990-36870288	-	82.26	8.91	P
	GmABCG43	Glyma.02G302200.1	687	NBD-TMD	49598743-49602804	+	77.81	8.41	P
	GmABCG44	Glyma.03G135200.1	661	NBD-TMD	36261272-36268992	+	74.24	8.67	P
	GmABCG45	Glyma.03G135525.1	672	NBD-TMD	36292979-36298156	+	75.44	8.6	P
	GmABCG46	Glyma.03G175300.1	734	NBD-TMD	40054905-40057588	+	81.6	9.29	P
	GmABCG47	Glyma.03G204800.1	740	NBD-TMD	42449545-42458855	-	81.52	8.83	P
	GmABCG48	Glyma.04G211800.1	640	NBD-TMD	47190874-47203023	-	71.9	8.86	P
	GmABCG49	Glyma.05G192700.1	649	NBD-TMD	37801083-37803854	+	72.63	7.22	P
	GmABCG50	Glyma.05G247100.1	799	NBD-TMD	42096787-42100137	+	89.93	8.87	C
	GmABCG51	Glyma.06G154500.1	620	NBD-TMD	12555232-12557429	+	69.67	9	P
	GmABCG52	Glyma.06G248800.3	624	NBD-TMD	41397830-41401510	+	69.56	9.32	P
	GmABCG53	Glyma.07G231400.2	655	NBD-TMD	41533856-41536376	+	73.77	8.59	P
	GmABCG54	Glyma.08G000800.1	654	NBD-TMD	62117-64900	+	73.13	8.11	P
	GmABCG55	Glyma.08G055500.2	662	NBD-TMD	4267615-4275360	+	75.02	6.23	P
	GmABCG56	Glyma.08G070700.1	676	NBD-TMD	5390989-5398155	+	75.09	6.41	P
	GmABCG57	Glyma.08G070800.1	623	NBD-TMD	5407778-5413826	+	69.29	6.92	P
	GmABCG58	Glyma.08G070900.1	678	NBD-TMD	5416883-5421074	+	75.32	7.61	P
	GmABCG59	Glyma.08G070967.1	641	NBD-TMD	5420835-5425810	-	71.1	8.9	P
	GmABCG60	Glyma.08G071100.1	699	NBD-TMD	5428451-5433770	-	77.32	8.53	P
	GmABCG61	Glyma.08G071200.2	695	NBD-TMD	5443427-5450465	-	77.36	7.51	P
	GmABCG62	Glyma.08G332100.2	353	NBD-TMD	44330343-44334274	+	40.68	8.67	P
	GmABCG63	Glyma.09G074666.1	502	NBD-TMD	8058879-8064205	+	56.68	8.15	P
	GmABCG64	Glyma.09G160000.1	707	NBD-TMD	39294242-39301163	-	78.74	8.84	P
	GmABCG65	Glyma.09G202401.1	730	NBD-TMD	43539001-43542656	-	81.78	9.12	P
	GmABCG66	Glyma.10G057700.1	1099	NBD-TMD	5235273-5246793	+	122.3	8.96	P
	GmABCG67	Glyma.10G086800.4	778	NBD-TMD	10959752-10971216	-	86.27	8.76	CHL
	GmABCG68	Glyma.10G205600.1	684	NBD-TMD	43808913-43813808	+	76.02	8.94	P
	GmABCG69	Glyma.10G209200.1	1116	NBD-TMD	44199873-44208378	+	123.8	9.16	P
	GmABCG70	Glyma.10G217300.1	669	NBD-TMD	44973824-44981095	+	73.99	9.4	P
	GmABCG71	Glyma.10G229800.3	398	NBD-TMD	46071480-46073535	+	45.45	9.38	P
	GmABCG72	Glyma.10G264900.1	725	NBD-TMD	48964066-48971853	+	79.4	8	P
	GmABCG73	Glyma.11G090200.1	660	NBD-TMD	6833620-6837172	+	74.23	8.53	P
	GmABCG74	Glyma.11G093800.1	692	NBD-TMD	7108511-7115368	-	77.33	9.14	P
	GmABCG75	Glyma.11G093900.1	699	NBD-TMD	7122439-7129171	-	77.99	9.1	P
	GmABCG76	Glyma.11G196100.1	1098	NBD-TMD	17131699-17138372	+	121.4	9.09	P
	GmABCG77	Glyma.12G020300.1	688	NBD-TMD	1426134-1433324	-	76.87	8.97	P
	GmABCG78	Glyma.12G020400.1	695	NBD-TMD	1439417-1446038	-	77.44	8.92	P
	GmABCG79	Glyma.12G078000.1	1091	NBD-TMD	6048939-6055796	-	120.6	9.17	P
	GmABCG80	Glyma.12G177200.5	724	NBD-TMD	35052907-35059428	+	80.52	8.79	P
	GmABCG81	Glyma.12G228500.1	610	NBD-TMD	40291932-40294191	+	68.37	8.96	P
	GmABCG82	Glyma.13G042900.1	686	NBD-TMD	12672604-12681277	+	76.56	8.8	P
	GmABCG83	Glyma.13G043000.3	690	NBD-TMD	12693536-12698049	+	76.84	7.94	P
	GmABCG84	Glyma.13G043500.4	655	NBD-TMD	12741061-12748028	-	72.52	7.51	P
	GmABCG85	Glyma.13G043600.1	689	NBD-TMD	12756985-12760568	-	76.17	8.68	P
	GmABCG86	Glyma.13G043800.1	693	NBD-TMD	12769534-12775550	-	76.91	8.49	P
	GmABCG87	Glyma.13G044000.1	659	NBD-TMD	12796181-12801683	-	73.32	8.14	P
	GmABCG88	Glyma.13G144500.1	1099	NBD-TMD	24800302-24811686	+	122.1	8.96	P
	GmABCG89	Glyma.13G183400.1	629	NBD-TMD	29085540-29088833	+	70.49	8.93	C
	GmABCG90	Glyma.13G271300.1	624	NBD-TMD	36733297-36735602	-	70.38	9	P
	GmABCG91	Glyma.13G279800.1	627	NBD-TMD	37513634-37517563	+	70.09	8.9	P
	GmABCG92	Glyma.13G323500.1	724	NBD-TMD	41169095-41175566	-	80.47	8.79	C
	GmABCG93	Glyma.14G012000.1	686	NBD-TMD	904729-908757	-	77.59	8.25	P
	GmABCG94	Glyma.16G076900.1	656	NBD-TMD	7802313-7806046	-	73.24	8.81	P
	GmABCG95	Glyma.16G110100.1	651	NBD-TMD	24190705-24194415	-	73.05	8.99	P
	GmABCG96	Glyma.16G209400.1	706	NBD-TMD	37087612-37093928	-	78.59	8.83	P
	GmABCG97	Glyma.18G074800.1	682	NBD-TMD	7040445-7045030	-	77.34	9.22	P
	GmABCG98	Glyma.19G137700.3	629	NBD-TMD	40351905-40356329	+	70.44	8.72	P
	GmABCG99	Glyma.19G176000.1	736	NBD-TMD	44039141-44041917	+	81.97	9.17	P
	GmABCG100	Glyma.19G202200.1	736	NBD-TMD	46433835-46443500	-	81.19	8.91	P
	GmABCG101	Glyma.20G040400.1	656	NBD-TMD	7136729-7138914	+	73.87	7.89	N
	GmABCG102	Glyma.20G174800.1	670	NBD-TMD	41177768-41185639	-	73.94	9.45	P
	GmABCG103	Glyma.20G181400.1	1115	NBD-TMD	41901159-41909697	-	123.4	9.12	P
	GmABCG104	Glyma.20G184900.1	682	NBD-TMD	42254633-42259690	-	75.88	8.57	C
	GmABCG105	Glyma.20G242000.1	750	NBD-TMD	47230608-47233396	+	83.13	8.99	P
	GmABCG106	Glyma.03G135300.2	382	NBD	36280024-36287237	+	43.14	8.57	P
	GmABCG107	Glyma.20G052300.3	362	NBD	11805312-11809544	+	39.84	8.41	C
	GmABCG108	Glyma.20G125600.2	402	NBD	36768728-36773081	-	43.42	6.96	CHL
	GmABCG109	Glyma.20G163500.2	390	NBD	40074708-40076791	-	42.63	9.67	C
	GmABCG110	Glyma.20G125550.1	318	TMD	36764456-36768727	-	35.34	9	CHL
	GmABCG111	Glyma.10G113802.1	171	TMD	27783108-27787907	+	19.27	8.99	C
ABCI	GmABCI1	Glyma.03G175800.1	291	TMD	40075877-40078171	-	31.71	9.37	P
	GmABCI2	Glyma.05G221600.2	289	NBD	40156242-40159839	-	31.66	6.08	M
	GmABCI3	Glyma.06G153500.1	266	NBD	12483796-12487250	+	29.02	6.52	CHL
	GmABCI4	Glyma.08G028100.1	289	NBD	2247548-2249904	-	31.7	6.08	CHL
	GmABCI5	Glyma.08G055000.1	260	NBD	4236972-4238502	+	28.31	5.59	GOLG
	GmABCI6	Glyma.09G251900.1	345	NBD	47608571-47613552	-	37.71	7.71	CHL
	GmABCI7	Glyma.10G145200.1	333	NBD	38162359-38165513	-	37.12	9.39	C
	GmABCI8	Glyma.13G124700.1	296	NBD	22903148-22907187	+	32.81	5.79	N
	GmABCI9	Glyma.13G154800.1	228	NBD	26445482-26450288	+	25.77	9.51	CHL
	GmABCI10	Glyma.18G240700.1	395	NBD	53208926-53214665	+	43.18	7.66	CHL;
	GmABCI11	Glyma.19G094500.1	272	NBD	33923198-33952459	+	30.34	9.18	M
	GmABCI12	Glyma.20G094400.4	169	NBD	33713846-33715887	-	19.29	6.19	C
	GmABCI13	Glyma.10G047100.1	286	TMD	4186917-4189068	-	31.2	9.49	P
	GmABCI14	Glyma.02G275800.1	188	MlaD	47702419-47703406	-	20.76	5.84	N
	GmABCI15	Glyma.13G074600.1	383	MlaD	16740559-16745445	+	41.62	6.39	CHL
	GmABCI16	Glyma.14G040300.10	383	MlaD	3018123-3021459	+	42.34	9.33	CHL
	GmABCI17	Glyma.20G048400.1	383	MlaD	9290861-9296307	+	41.89	8.81	CHL
	GmABCI18	Glyma.01G199500.1	300	CYT domain	54439504-54441130	+	33.4	6.3	C
	GmABCI19	Glyma.11G042400.3	463	CYT domain	3102604-3105815	-	51.07	5.96	CHL
	GmABCI20	Glyma.13G163700.1	544	CYT domain	27314777-27318478	-	60.6	6.19	CHL
	GmABCI21	Glyma.17G107200.1	530	CYT domain	8414184-8419484	+	58.79	5.76	CHL
ER: Endoplasmic reticulum; C: Cytoplasmic; C-N: Cytoplasmic/Nuclear; CHL: Chloroplast; GOLG: Golgi apparatus; P: Plasma Membrane; M: Mitochondrial; N: Nucleus; V: Vacuolar.
