# Supplementary material for: Genome-Wide Identification of Soybean ABC Transporters Relate to Aluminum Toxicity
Source: Int J Mol Sci. 2021 Jun 18;22(12):6556. doi: 10.3390/ijms22126556 (PMC8234336; doi:10.3390/ijms22126556)
Supplement: Supplementary file 1 [file ijms-22-06556-s001.zip › ijms-1239266-supplementary/Additional file 10 Table S9.xls]

## Sheet: Sheet1
Table S9. List of highly expressed ABC transporter genes in different tissues.
Expressed Tissue	Gene Name
Only in suspensor	GmABCG76;GmABCG79; GmABCG82
Only in endosperm	GmABCB25; GmABCG88
Only in seed coat	GmABCC27; GmABCG52
Only in root	GmABCB1; GmABCB29; GmABCG10
Only in nodule	GmABCB15; GmABCG37; GmABCG48
Only in flower	GmABCB23; GmABCG56; GmABCG98
Only in callus	GmABCB26;GmABCC39
In all fifteen tissues	GmABCA1; GmABCA5; GmABCB4; GmABCB14; GmABCB34; GmABCB40; GmABCB45; GmABCB46; GmABCB48; GmABCB49; GmABCB50; GmABCB51; GmABCB52; GmABCC1; GmABCC2; GmABCC21; GmABCC22; GmABCC25; GmABCC33; GmABCC36; GmABCD1; GmABCD2; GmABCD3; GmABCD4; GmABCE1; GmABCF1; GmABCF2; GmABCF3; GmABCF4; GmABCF5; GmABCF6; GmABCF7; GmABCF8; GmABCF9; GmABCF10; GmABCG21; GmABCG72; GmABCG80; GmABCG92; GmABCI2; GmABCI4; GmABCI5; G…
