# Supplementary material for: Genome-Wide Identification of Soybean ABC Transporters Relate to Aluminum Toxicity
Source: Int J Mol Sci. 2021 Jun 18;22(12):6556. doi: 10.3390/ijms22126556 (PMC8234336; doi:10.3390/ijms22126556)
Supplement: Supplementary file 1 [file ijms-22-06556-s001.zip › ijms-1239266-supplementary/Additional file 11 Table S10.xls]

## Sheet: Sheet1
Table S10. Primers used for qRT-PCR
Gene Name	Forward primer (5'-3')	Reverse primer (5'-3')
GmABCB23	AGTTGGTGTTTCCCAGAGTA	CATCACTGCTGGAGTCAATA
GmABCB25	TCGGAGCGTGTAGTTGAAGA	ATTGTTGTAAGCCGGTGAGC
GmABCB48	AATAACCAAACCCTACCACC	AAGGAACTTGTGCCTCAGTA
GmABCB52	GCAAATGTGGGATTCTGTAGGG	CAACTTTCCAGCCTCAGGTTTT
GmABCI1	TAGCAGCATAATGGCTACAT	ACTGAACTCGAAATCACCGA
GmABCI5	TTGCGGACAATGTGAGGTAC	ATGAAAGAAGCATCCAGGTC
GmABCI13	GAGTCCACGACAAGCTACGT	CCCTCCCATAATAAGACCAG
