# Supplementary material for: Genome-Wide Identification of Soybean ABC Transporters Relate to Aluminum Toxicity
Source: Int J Mol Sci. 2021 Jun 18;22(12):6556. doi: 10.3390/ijms22126556 (PMC8234336; doi:10.3390/ijms22126556)
Supplement: Supplementary file 1 [file ijms-22-06556-s001.zip › ijms-1239266-supplementary/Additional file 2 Table S2.xls]

## Sheet: Sheet1
Table S2. The 77 known ABC transporters in plants.
Name	Plant species	Accession no. or AGI code	Subfamily	Function	References
AtABCA1	Arabidopsis thaliana	AT2G41700	A	pollen germination,seed germination and seed maturation	Sugiyama et al.2006; CË akõr et al. 2013
AtABCB1	Arabidopsis thaliana	AT2G36910	B	auxin transport	Geisler et al.2005
AtABCB4	Arabidopsis thaliana	AT2G47000	B	auxin transport	Santelia et al.2005
AtABCB6	Arabidopsis thaliana	AT2G39480	B	auxin transport	Zhang et al. 2018a
AtABCB14	Arabidopsis thaliana	AT1G28010	B	auxin transport,regulation of stomatal opening and closing	Lee et al.2008; Kaneda et al.2011
AtABCB15	Arabidopsis thaliana	AT3G28345	B	auxin transport	Kaneda et al.2011
AtABCB19	Arabidopsis thaliana	AT3G28860	B	auxin transport	Wu et al. 2010
AtABCB20	Arabidopsis thaliana	AT3G55320	B	auxin transport	Zhang et al. 2018
AtABCB21	Arabidopsis thaliana	AT3G62150	B	auxin transport	Kamimoto et al. 2012
AtABCB23	Arabidopsis thaliana	AT4G28630	B	modulate Fe-S cluster biogenesis	Bernard et al. 2009
AtABCB24	Arabidopsis thaliana	AT4G28620	B	modulate Fe-S cluster biogenesis	Bernard et al. 2009
AtABCB25	Arabidopsis thaliana	AT5G58270	B	modulate Fe-S cluster biogenesis	Bernard et al. 2009
AtABCB27	Arabidopsis thaliana	AT5G39040	B	responsible for Al sequestration	Larsen et al. 2007
AtABCC1	Arabidopsis thaliana	AT1G30400	C	glutathione-conjugates and folate transport	Remy et al. 2014
AtABCC2	Arabidopsis thaliana	AT2G34660	C	glutathione-conjugates and chlorophyll catabolite transport	Remy et al. 2014
AtABCC3	Arabidopsis thaliana	AT3G13080	C	glutathione-conjugates and chlorophyll catabolite transport, heavy metal resistance	Remy et al. 2014; Gaillard et al. 2008; Brunetti et al. 2015
AtABCC4	Arabidopsis thaliana	AT2G47800	C	glutathione-conjugates and folate transport,stomatal regulation	Remy et al. 2014
AtABCC5	Arabidopsis thaliana	AT1G04120	C	phytate transport and stomatal regulation	Nagy et al. 2009
AtABCC6	Arabidopsis thaliana	AT3G13090	C	heavy metal resistance	Gaillard et al. 2008; Brunetti et al. 2015
AtABCC7	Arabidopsis thaliana	AT3G13100	C	heavy metal resistance	Gaillard et al. 2008; Brunetti et al. 2015
AtABCD1	Arabidopsis thaliana	AT4G39850	D	12-oxophytodienoic acid (OPDA)and jasmonic acids (JA)transport	Bussell et al. 2014; Dave et al. 2011; Theodoulou et al. 2005
AtABCE1	Arabidopsis thaliana	AT3G13640	E	RNA interference (RNAi) regulation	Braz et al. 2004; Sarmiento et al. 2006
AtABCE2	Arabidopsis thaliana	AT4G19210	E	RNA interference (RNAi) regulation	Braz et al. 2004; Sarmiento et al. 2006
AtABCF3	Arabidopsis thaliana	AT1G64550	F	root growth	Kato et al. 2009
AtABCG1	Arabidopsis thaliana	AT2G39350	G	suberin formation	Shanmugarajah et al. 2019
AtABCG11	Arabidopsis thaliana	AT1G17840	G	cuticle formation	Bird et al. 2007; Pighin et al.2004; Panikashvili et al. 2007
AtABCG12	Arabidopsis thaliana	AT1G51500	G	cuticle formation	Bird et al. 2007; Pighin et al.2004; Panikashvili et al. 2007
AtABCG13	Arabidopsis thaliana	AT1G51460	G	cuticle formation	Bird et al. 2007; Pighin et al.2004; Panikashvili et al. 2007
AtABCG19	Arabidopsis thaliana	AT3G55130	G	kanamycin resistance	Mentewab et al. 2005
AtABCG25	Arabidopsis thaliana	AT1G71960	G	act as an ABA exporter	Kuromori et al. 2016
AtABCG26	Arabidopsis thaliana	AT3G13220	G	pollen development	Kuromori et al. 2011
AtABCG32	Arabidopsis thaliana	AT2G26910	G	cuticle formation	Bessire et al. 2011
AtABCG34	Arabidopsis thaliana	AT2G36380	G	biotic stress response	Khare et al. 2017
AtABCG36	Arabidopsis thaliana	AT1G59870	G	IBA transport, defence response	He et al. 2019
AtABCG37	Arabidopsis thaliana	AT3G53480	G	IBA transport, iron deficiency response	Ziegler et al. 2017
AtABCG39	Arabidopsis thaliana	AT1G66950	G	herbicide tolerance	Xi et al. 2012
AtABCG40	Arabidopsis thaliana	AT1G15520	G	ABA transport	Kang et al. 2015
AtABCI6	Arabidopsis thaliana	AT3G10670	I	Fe/S cluster biogenesis	Yazaki et al. 2009
AtABCI7	Arabidopsis thaliana	AT1G32500	I	Fe/S cluster biogenesis	Xu et al. 2004; Yazaki et al. 2009
AtABCI8	Arabidopsis thaliana	AT4G04770	I	Fe/S cluster biogenesis	Xu et al. 2004; Yazaki et al. 2010
AtABCI1	Arabidopsis thaliana	AT1G63270	I	cytochrome c maturation	Rayapuram et al. 2007
AtABCI2	Arabidopsis thaliana	ATMG00110	I	cytochrome c maturation	Rayapuram et al. 2007
AtABCI13	Arabidopsis thaliana	AT1G65410	I	plastid lipid formation	Yazaki et al. 2009
AtABCI14	Arabidopsis thaliana	AT1G19800	I	plastid lipid formation	Yazaki et al. 2009
AtABCI15	Arabidopsis thaliana	AT3G20320	I	plastid lipid formation	Yazaki et al. 2009
AtABCI16	Arabidopsis thaliana	AT2G37300	I	Al tolerance	Kang et al. 2011
AtABCI17	Arabidopsis thaliana	AT1G67940	I	Al tolerance	Kang et al. 2011
CjMDR1	Coptis japonica	BAB62040	B	berberine transport	Shitan et AL. 2003
CrCds1	Chlamydomonas reinhardtii	AAQ19846	B	cadmium tolerance	Hanikenne et al. 2005
CrTPT2	Chlamydomonas reinhardtii	KC511771	G	alkaloids secretion	Yu et al. 2013
CsPDR8	Cucumis sativus	ACU82514	G	hormone response	Migocka et al. 2012
CsPDR12	Cucumis sativus	ACU82515	G	hormonse response	Migocka et al. 2012
GhWBC1	Gossypium hirsutum	AAP80385	G	cotton yarn expansion	Zhu et al. 2003
HvABCG31/HvPDR6	Hordeum vulgare	Reference	G	cuticle formation	Chen et al. 2011
HvMDR2	Hordeum vulgare	BAC53613	B	Fe sequestration	Davies et al. 1997
Lr34	Triticum aestivum	ACN41354	G	multi-pathogen resistance	Krattinger et al. 2019
NpPDR1	Nicotiana plumbaginifolia	Q949G3	G	sclareol transport	Bultreys et al. 2009
NtPDR1	Nicotiana tabacum	AGN95757	G	diterpene transport	Crouzet et al. 2013
NtPDR3	Nicotiana tabacum	CAH39853	G	iron deficiency response	Ducos et al. 2005
OsABCB25/OsALS1	Oryza sativa	Os03g0755100	B	aluminum detoxification	Huang et al. 2012
OsABCG36/OsPDR9	Oryza sativa	Os01g0609300	G	cadmium tolerance	Fu et al. 2019
OsABCG3	Oryza sativa	Os01g0836600	G	pollen development	Chang et al. 2018
OsABCC13/OsMRP13	Oryza sativa	Os03g0142800	C	phytate transport	Tagashira et al. 2015
OsABCG9	Oryza sativa	Os04g0528300	G	cuticular wax deposition	Nguyen et al. 2018
OsABCG31/OsPDR6	Oryza sativa	Os01g0177900	G	cuticle formation	Chen et al. 2011
OsSTAR1	Oryza sativa	BAH28259.1	I	aluminum detoxification	Huang et al.2009
OsSTAR2	Oryza sativa	BAH28260.1	I	aluminum detoxification	Huang et al. 2009
PaPDR1	Petunia hybrida	AFA43816	G	strigolactone transport	Kretzschmar et al. 2012
SpTUR2	Spirodela polyrhiza	CAA94437	G	sclareol transport	van den BruÃ et al. 2002
StPDR2	Solanum tuberosum	AEB65936	G	pathogen response	Ruocco et al. 2011
TaMDR1	Triticum aestivum	BAB85651	B	aluminum toxicity responses and cadmium homeostasis	Sasaki et al. 2002
TaMRP1	Triticum aestivum	AAL47686	C	glutathione-conjugates transport	Remy et al. 2014
VvABCC1	Vitis vinifera	AGC23330	C	anthocyanin accumulation in vacuoles	Francisco et al. 2003
ZmMRP3	Zea Mays	AAT37905	C	anthocyanin accumulation in vacuoles	Goodman et al. 2004
ZmMRP4	Zea Mays	ABS81429	C	phytate transport	Badone et al. 2010
BnABCA2c	Brassica napus	CDY36933.1	A	cadmium tolerance	Zhang et al. 2018b
AcABCG38	Ananas comosus	Reference	G	pollen development	Chen et al. 2017
Note:
Badone FC, Cassani E, Landoni M, Doria E, Panzeri D, Lago C, et al. The low phytic acid1-241 (lpa1-241) maize mutation alters the accumulation of anthocyanin pigment in the kernel. Planta. 2010; 231:1189±1199.
Bernard DG, Cheng Y, Zhao Y, Balk J. An allelic mutant series of ATM3 reveals its key role in the biogenesis of cytosolic iron-sulfur proteins in Arabidopsis. Plant Physiol. 2009; 151:590±602.
Bessire M, Borel S, Fabre G, CarracËa L, Efremova N, Yephremov A, et al. A member of the PLEIOTROPIC DRUG RESISTANCE family of ATP binding cassette transporters is required for the formation of a functional cuticle in Arabidopsis. Plant Cell. 2011; 23:1958±1970.
Bird D, Beisson F, Brigham A, Shin J, Greer S, Jetter R, et al. Characterization of Arabidopsis ABCG11/WBC11, an ATP binding cassette (ABC) transporter that is required for cuticular lipid secretion. Plant J. 2007; 52:485±498.
Braz AS, Finnegan J, Waterhouse P, Margis R. A plant orthologue of RNase L inhibitor (RLI) is induced in plants showing RNA interference. J Mol Evol. 2004; 59:20±30.
Brunetti P, Zanella L, De Paolis A, Di Litta D, Cecchetti V, Falasca G, et al. Cadmium-inducible expression of the ABC-type transporter AtABCC3 increases phytochelatin-mediated cadmium tolerance in Arabidopsis. J Exp Bot. 2015; 66:3815±3829.
Bultreys A, Trombik T, Drozak A, Boutry M. Nicotiana plumbaginifolia plants silenced for the ATP-binding cassette transporter gene NpPDR1 show increased susceptibility to a group of fungal and oomycete pathogens. Mol Plant Pathol. 2009; 10:651±663.
Bussell JD, Reichelt M, Wiszniewski AAG, Gershenzon J, Smith SM. Peroxisomal ATP-binding cassette transporter COMATOSE and the multifunctional protein ABNORMAL INFLORESCENCE MERISTEM are required for the production of benzoylated metabolites in Arabidopsis seeds. Plant Physiol. 2014; 164:48±54.
CË akõr B, KõlõcËkaya O. Whole-genome survey of the putative ATP-binding cassette transporter family genes in Vitis vinifera. PLoS One. 2013; 8:e78860.
Chang Z, Jin M, Yan W, Chen H, Qiu S, Fu S, Xia J, Liu Y, Chen Z, Wu J, Tang X. The ATP-binding cassette (ABC) transporter OsABCG3 is essential for pollen development in rice. Rice (NY). 2018; 11(1):58.
Chen G, Komatsuda T, Ma JF, Nawrath C, Pourkheirandish M, Tagiri A, et al. An ATP-binding cassette subfamily G full transporter is essential for the retention of leaf water in both wild barley and rice. Proc Natl Acad Sci USA. 2011; 108:12354±12359.
Chen P, Li Y, Zhao L, Hou Z, Yan M, Hu B, Liu Y, Azam SM, Zhang Z, Rahman ZU, Liu L, Qin Y. Genome-Wide Identification and Expression Profiling of ATP-Binding Cassette (ABC) Transporter Gene Family in Pineapple (Ananas comosus (L.) Merr.) Reveal the Role of AcABCG38 in Pollen Development. Front Plant Sci. 2017; 8:2150.
Crouzet J, Roland J, Peeters E, Trombik T, Ducos E, Nader J, Boutry M. NtPDR1, a plasma membrane ABC transporter from Nicotiana tabacum, is involved in diterpene transport. Plant Mol. Biol. 2013; 82 (1-2), 181-192.
Dave A, HernaÂndez ML, He Z, Andriotis VME, Vaistij FE, Larson TR, et al. 12-oxo-phytodienoic acid accumulation during seed development represses seed germination in Arabidopsis. Plant Cell. 2011; 23:583±599.
Davies TGE, Theodoulou FL, Hallahan D L, Hallahan DL, Forde BG. Cloning and characterization of a novel p-glycoprotein homologue from barley. Gene 1997; 199:195±202.
Ducos E, Fraysse S, Boutry M. NtPDR3, an iron-deficiency inducible ABC transporter in Nicotiana tabacum. FEBS Lett. 2005; 579 (30), 6791-6795.
Fu S, Lu YS, Zhang X, Yang GZ, Chao D, Wang ZG, Shi MX, Chen JG, Chao DY, Li RB, Ma JF, Xia JX. The ABC transporter ABCG36 is required for cadmium tolerance in rice. J Exp Bot. 2019; 70(20):5909-5918.
Francisco RM, Regalado A, Ageorges A, Burla BJ, Bassin B, Eisenach C, et al. ABCC1, an ATP binding cassette protein from grape berry, transports anthocyanidin 3-o-glucosides. Plant Cell. 2013; 25:1840±1854.
Gaillard S, Jacquet H, Vavasseur A, Leonhardt N, Forestier C. AtMRP6/AtABCC6, an ATP-Binding Cassette transporter gene expressed during early steps of seedling development and up-regulated by cadmium in Arabidopsis thaliana. BMC Plant Biol. 2008; 8:22.
Geisler M, Blakeslee JJ, Bouchard R, Lee OR, Vincenzetti V, Bandyopadhyay A, et al. Cellular efflux of auxin catalyzed by the Arabidopsis MDR/PGP transporter AtPGP1. Plant J. 2005; 44:179±194.
Goodman CD, Casati P, Walbot V. A multidrug resistance-associated protein involved in anthocyanin transport in Zea mays. Plant Cell. 2004; 16:1812±26.
Hanikenne M, Motte P, Wu MCS, Wang T, Loppes R, Matagne RF. A mitochondrial half-size ABC transporter is involved in cadmium tolerance in Chlamydomonas reinhardtii. Plant, Cell and Environment. 2005; 28:863±873.
He Y, Xu J, Wang X, He X, Wang Y, Zhou J, Zhang S, Meng X. The Arabidopsis Pleiotropic Drug Resistance Transporters PEN3 and PDR12 Mediate Camalexin Secretion for Resistance to Botrytis cinerea. Plant Cell. 2019; 31(9):2206-2222.
Huang CF, Yamaji N, Mitani N, Yano M, Nagamura Y, Ma JF. A bacterial-type ABC transporter is involved in aluminum tolerance in rice. Plant Cell. 2009; 21(2):655-67.
Huang CF, Yamaji N, Chen Z, Ma JF. A tonoplast-localized half-size ABC transporter is required for internal detoxification of aluminum in rice. Plant J. 2012; 69(5):857-67.
Kang J, Park J, Choi H, Burla B, Kretzschmar T, Lee Y, et al. Plant ABC transporters. The Arabidopsis Book. American Society of Plant Biologists. 2011; 9:e0153.
Kang J, Yim S, Choi H, Kim A, Lee KP, Lopez-Molina L, Martinoia E, Lee Y. Abscisic acid transporters cooperate to control seed germination. Nat Commun. 2015; 6:8113.
Kato T, Tabata S, Sato S. Analyses of expression and phenotypes of knockout lines for Arabidopsis ABCF subfamily members. Plant Biotechnol. 2009; 26:409±414.
Kamimoto Y, Terasaka K, Hamamoto M, Takanashi K, Fukuda S, Shitan N, et al. Arabidopsis ABCB21 is a facultative auxin importer/exporter regulated by cytoplasmic auxin concentration. Plant Cell Physiol. 2012; 53:2090±2100.
Kaneda M, Schuetz M, Lin BSP, Chanis C, Hamberger B, Western TL, et al. ABC transporters coordinatelyexpressed during lignification of Arabidopsis stems include a set of ABCBs associated with auxin transport. J Exp Bot. 2011; 62:2063±2077.
Khare D, Choi H, Huh SU, Bassin B, Kim J, Martinoia E, Sohn KH, Paek KH, Lee Y. Arabidopsis ABCG34 contributes to defense against necrotrophic pathogens by mediating the secretion of camalexin. Proc Natl Acad Sci U S A. 2017; 114(28):E5712-E5720.
Kretzschmar T, Kohlen W, Sasse J, Borghi L, Schlegel M, Bachelier JB, Reinhardt D, Bours R, Bouwmeester HJ, Martinoia E. A petunia ABC protein controls strigolactone-dependent symbiotic signalling and branching. Nature. 2012; 483, 341-344.
Krattinger SG, Kang J, Bräunlich S, Boni R, Chauhan H, Selter LL, Robinson MD, Schmid MW, Wiederhold E, Hensel G, Kumlehn J, Sucher J, Martinoia E, Keller B. Abscisic acid is a substrate of the ABC transporter encoded by the durable wheat disease resistance gene Lr34. New Phytol. 2019; 223(2):853-866.
Kuromori T, Fujita M, Urano K, Tanabata T, Sugimoto E, Shinozaki K. Overexpression of AtABCG25 enhances the abscisic acid signal in guard cells and improves plant water use efficiency. Plant Science. 2016; 251:75±81.
Kuromori T, Ito T, Sugimoto E, Shinozaki K. Arabidopsis mutant of AtABCG26, an ABC transporter gene, is defective in pollen maturation. J Plant Physiol. 2011; 168:2001±5.
Larsen PB, Cancel J, Rounds M, Ochoa V. Arabidopsis ALS1 encodes a root tip and stele localized half type ABC transporter required for root growth in an aluminum toxic environment. Planta. 2007; 225:1447±1458.
Lee M, Choi Y, Burla B, Kim YY, Jeon B, Maeshima M, et al. The ABC transporter AtABCB14 is a malate importer and modulates stomatal response to CO2. Nat Cell Biol. 2008; 10:1217±1223.
Mentewab A, Stewart CN. Overexpression of an Arabidopsis thaliana ABC transporter confers kanamycin resistance to transgenic plants. Nat Biotechnol. 2005; 23:1177±1180.
Migocka M, Papierniak A, Warzybok A, Klobus G. CsPDR8 and CsPDR12, two of the 16 pleiotropic drug resistance genes in cucumber, are transcriptionally regulated by phytohormones and auxin herbicide in roots. Plant Growth Regul. 2012; 67 (2), 171-184.
Nagy R, Grob H, Weder B, Green P, Klein M, Frelet-Barrand A, et al. The Arabidopsis ATP-binding cassette protein AtMRP5/AtABCC5 is a high affinity inositol hexakisphosphate transporterinvolved in guard cell signaling and phytate storage. J Biol Chem. 2009; 284:33614±33622.
Nguyen VNT, Lee SB, Suh MC, An G, Jung KH. OsABCG9 Is an Important ABC Transporter of Cuticular Wax Deposition in Rice. Front Plant Sci. 2018; 9:960.
Panikashvili D, Savaldi-Goldstein S, Mandel T, Yifhar T, Franke RB, Hofer R, et al. The Arabidopsis DESPERADO/AtWBC11 transporter is required for cutin and wax secretion. Plant Physiol. 2007; 145:1345±1360.
Pighin JA, Zheng H, Balakshin LJ, Goodman IP, Western TL, Jetter R, et al. Plant cuticular lipid export requires an ABC transporter. Science. 2004; 306:702±704.
Rayapuram N, Hagenmuller J, Grienenberger JM, GiegeÂ P, Bonnard G. AtCCMA interacts with AtCcmB to form a novel mitochondrial ABC transporter involved in cytochrome C maturation in Arabidopsis. J Biol Chem. 2007; 282:21015±21023.
Remy E, Duque P. Beyond cellular detoxification: a plethora of physiological roles for MDR transporter homologs in plants. Front Physiol. 2014; 30:201.
Ruocco M, Ambrosino P, Lanzuise S, Woo SL, Lorito M, Scala F. Four potato (Solanum tuberosum) ABCG transporters and their expression in response to abiotic factors and Phytophthora infestans infection. J Plant Physiol. 2011; 168 (18), 2225-2233.
Santelia D, Vincenzetti V, Azzarello E, Bovet L, Fukao Y, DuÈchtig P, et al. MDR-like ABC transporter AtPGP4 is involved in auxin-mediated lateral root and root hair development. FEBS Lett. 2005; 579:5399±5406.
Sarmiento C, Nigul L, Kazantseva J, Buschmann M, Truve E. AtRLI2 is an endogenous suppressor of RNA silencing. Plant Mol Biol. 2006; 61:153±163.
Sasaki T, Ezaki B, Matsumoto H. A gene encoding mutidrug resistance (MDR)-like protein is induced by aluminium and inhibitors of calcium flux in wheat. Plant Cell Physiol. 2002; 43:177±185.
Shanmugarajah, K., Linka, N., Gräfe, K. et al. ABCG1 contributes to suberin formation in Arabidopsis thaliana roots. Sci Rep 9, 11381 (2019).
Shitan N, Bazin I, Dan K, Obata K, Kigawa K, Ueda K, et al. Involvement of CjMDR1, a plant multidrugresistance-type ATP-binding cassette protein, in alkaloid transport in Coptis japonica. Proc Natl Acad Sci USA. 2003; 100:751±756.
Sugiyama A, Shitan N, Sato S, Nakamura Y, Tabata S, Yazaki K. Genome-wide analysis of ATP-binding cassette (ABC) proteins in a model legume plant, Lotus japonicus: comparison with Arabidopsis ABC protein family. DNA Res. 2006; 13:205±228.
Tagashira Y, Shimizu T, Miyamoto M, Nishida S, Yoshida K. Overexpression of a gene involved in phytic acid biosynthesis substantially increases phytic acid and total phosphorus in rice seeds. Plants. 2015; 4:196±208.
Theodoulou FL, Job K, Slocombe SP, Footitt S, Holdsworth M, Baker A, et al. Jasmonic acid levels are reduced in COMATOSE ATP-binding cassette transporter mutants. Implications for transport of jasmonate precursors into peroxisomes. Plant Physiol. 2005; 137:835±840.
van den BruÃ le S, MuÈ ller A, Fleming AJ, Smart CC. The ABC transporter SpTUR2 confers resistance to the antifungal diterpene sclareol. Plant J. 2002; 30:649±662.
Wu G, Cameron JN, Ljung K, Spalding EP. A role for ABCB19-mediated polar auxin transport in seedling photomorphogenesis mediated by cryptochrome 1 and phytochrome B. Plant J. 2010; 62:179±191.
Xi J, Xu P, Xiang CB. Loss of AtPDR11, a plasma membrane-localized ABC transporter, confers paraquat tolerance in Arabidopsis thaliana. Plant J. 2012; 69(5):782-91.
Xu XM, Møller SG. AtNAP7 is a plastidic SufC-like ATP-binding cassette/ATPase essential for Arabidopsis embryogenesis. Proc Natl Acad Sci USA. 2004; 101:9143±9148.
Yazaki K, Shitan N, Sugiyama A, Takanashi K. ATP-binding cassette proteins in plants. Int Rev Cell Mol Biol. 2009; 276:263±299.
Yu F, De Luca V. ATP-binding cassette transporter controls leaf surface secretion of anticancer drug components in Catharanthus roseus. Proc Natl Acad Sci U S A. 2013; 110(39):15830-5.
Zhang Y, Nasser V, Pisanty O, Omary M, Wulff N, Di Donato M, Tal I, Hauser F, Hao P, Roth O, et al. A transportome-scale amiRNA-based screen identifies redundant roles of Arabidopsis ABCB6 and ABCB20 in auxin transport. Nat Commun. 2018a; 9: 4204.
Zhang XD, Zhao KX, Yang ZM. Identification of genomic ATP binding cassette (ABC) transporter genes and Cd-responsive ABCs in Brassica napus. Gene. 2018b; 664:139-151.
Zhu YQ, Xu KX, Luo B, Wang JW, Chen JW. An ATP-binding cassette transporter GhWBC1 from elongating cotton fibers. Plant Physiol. 2003; 133:580±588.
Ziegler J, Schmidt S, Strehmel N, Scheel D, Abel S. Arabidopsis Transporter ABCG37/PDR9 contributes primarily highly oxygenated Coumarins to Root Exudation. Sci Rep. 2017; 7(1):3704.
