# Supplementary material for: Genome-Wide Identification of Soybean ABC Transporters Relate to Aluminum Toxicity
Source: Int J Mol Sci. 2021 Jun 18;22(12):6556. doi: 10.3390/ijms22126556 (PMC8234336; doi:10.3390/ijms22126556)
Supplement: Supplementary file 1 [file ijms-22-06556-s001.zip › ijms-1239266-supplementary/Additional file 4 Table S3.xls]

## Sheet: Sheet1
		Table S3. Conserved motifs present in ABC transporter in soybean
Motif	Length(aa)	Sequence Meme	Sequence MAST	Function
1	35	PLGDTTVGGERGRGLSGGQKQRVSIAREJLKBPSI	PLGDTTVGGERGRGLSGGQKQRVSIAREJLKBPSI	ABC transporter B family member 4
2	43	GEMGRNLSGGQKQRVALGRAJLKPPKILLLDEATSALDSETEF	GEMGRNLSGGQKQRVALGRAJLKPPKILLLDEATSALDSETEF	ABC transporter B family member 4
3	50	SGKSTLISLLFRFYEPTSGQILJDGIBISSJGLKWLRSRJGJVPQEPTLF	SGKSTLISLLFRFYEPTSGQILJDGIBISSJGLKWLRSRJGJVPQEPTLF	ABC transporter B family member 2
4	21	TALVGPSGSGKSTLLDLLAGR	TALVGPSGSGKSTLLDLLAGR	ABC transporter G family member 15
5	21	LLLDEPTSGLDAESAAIVMRA	LLLDEPTSGLDAESAAIVMRA	pleiotropic drug resistance protein 1-like
6	41	MATRTVILVAHRLETJRNADDILVLSDGKIVEQGPHEELLK	MATRTVILVAHRLETJRNADDILVLSDGKIVEQGPHEELLK	ABC transporter B family member 2
7	50	YDPTSGEVLJDGKBIKKLNLKWLRQQIGLVSQEPVLFATTIRENIAYGKE	YDPTSGEVLJDGKBIKKLNLKWLRQQIGLVSQEPVLFATTIRENIAYGKE	ABC transporter B family member 2
8	29	SGYVEQDDILSPHLTVYETLLYSAWLRLP	SGYVEQDDILSPHLTVYETLLYSAWLRLP	Pleiotropic drug resistance protein 1
9	29	GRTVVCTIHQPSSRIFELFDELJLLSRGG	GRTVVCTIHQPSSRIFELFDELJLLSRGG	Pleiotropic drug resistance protein 1
10	50	VFYRERAAGMYSASSYAIAQVLIEJPYLLVQALJFGAIVYWMVGLKW	VFYRERAAGMYSASSYAIAQVLIEJPYLLVQALJFGAIVYWMVGLKWTVS	Pleiotropic drug resistance protein 1
