# Supplementary material for: Genome-Wide Identification of Soybean ABC Transporters Relate to Aluminum Toxicity
Source: Int J Mol Sci. 2021 Jun 18;22(12):6556. doi: 10.3390/ijms22126556 (PMC8234336; doi:10.3390/ijms22126556)
Supplement: Supplementary file 1 [file ijms-22-06556-s001.zip › ijms-1239266-supplementary/Additional file 5 Table S4.xls]

## Sheet: Sheet1
Table S4. Chromosome distribution of GmABC superfamily genes in soybean genome.
Gene name	Gene ID	Chromosome			Statistic of the distribition of identified GmABC genes
GmABCB1	Glyma.01G008200.1.Wm82.a4.v1	Gm01			Chromosome	Gene numbers
GmABCB2	Glyma.01G016500.1.Wm82.a4.v1	Gm01			Gm01	7
GmABCG37	Glyma.01G020000.1.Wm82.a4.v1	Gm01			Gm02	13
GmABCB46	Glyma.01G026000.1.Wm82.a4.v1	Gm01			Gm03	17
GmABCG38	Glyma.01G091100.1.Wm82.a4.v1	Gm01			Gm04	6
GmABCG39	Glyma.01G154400.1.Wm82.a4.v1	Gm01			Gm05	8
GmABCI18	Glyma.01G199500.1.Wm82.a4.v1	Gm01			Gm06	11
GmABCB3	Glyma.02G008000.2.Wm82.a4.v1	Gm02			Gm07	9
GmABCB47	Glyma.02G038800.1.Wm82.a4.v1	Gm02			Gm08	27
GmABCB4	Glyma.02G094800.1.Wm82.a4.v1	Gm02			Gm09	7
GmABCG40	Glyma.02G130600.1.Wm82.a4.v1	Gm02			Gm10	18
GmABCG1	Glyma.02G159900.1.Wm82.a4.v1	Gm02			Gm11	8
GmABCG41	Glyma.02G163200.1.Wm82.a4.v1	Gm02			Gm12	8
GmABCG42	Glyma.02G188300.1.Wm82.a4.v1	Gm02			Gm13	32
GmABCB44	Glyma.02G238300.3.Wm82.a4.v1	Gm02			Gm14	7
GmABCI14	Glyma.02G275800.1.Wm82.a4.v1	Gm02			Gm15	9
GmABCC36	Glyma.02G298200.5.Wm82.a4.v1	Gm02			Gm16	9
GmABCC1	Glyma.02G298400.2.Wm82.a4.v1	Gm02			Gm17	14
GmABCC2	Glyma.02G298500.1.Wm82.a4.v1	Gm02			Gm18	14
GmABCG43	Glyma.02G302200.1.Wm82.a4.v1	Gm02			Gm19	16
GmABCC3	Glyma.03G101000.2.Wm82.a4.v1	Gm03			Gm20	15
GmABCG44	Glyma.03G135200.1.Wm82.a4.v1	Gm03			Total	255
GmABCG106	Glyma.03G135300.2.Wm82.a4.v1	Gm03
GmABCG45	Glyma.03G135525.1.Wm82.a4.v1	Gm03
GmABCA1	Glyma.03G136000.1.Wm82.a4.v1	Gm03
GmABCC4	Glyma.03G167800.2.Wm82.a4.v1	Gm03
GmABCG2	Glyma.03G168000.1.Wm82.a4.v1	Gm03
GmABCG3	Glyma.03G168101.1.Wm82.a4.v1	Gm03
GmABCG4	Glyma.03G168200.1.Wm82.a4.v1	Gm03
GmABCG46	Glyma.03G175300.1.Wm82.a4.v1	Gm03
GmABCI1	Glyma.03G175800.1.Wm82.a4.v1	Gm03
GmABCB5	Glyma.03G183600.1.Wm82.a4.v1	Gm03
GmABCG5	Glyma.03G192600.2.Wm82.a4.v1	Gm03
GmABCG6	Glyma.03G192700.2.Wm82.a4.v1	Gm03
GmABCG7	Glyma.03G192800.1.Wm82.a4.v1	Gm03
GmABCG47	Glyma.03G204800.1.Wm82.a4.v1	Gm03
GmABCB6	Glyma.03G224100.3.Wm82.a4.v1	Gm03
GmABCG8	Glyma.04G069800.1.Wm82.a4.v1	Gm04
GmABCC38	Glyma.04G126500.1.Wm82.a4.v1	Gm04
GmABCA2	Glyma.04G172900.1.Wm82.a4.v1	Gm04
GmABCA3	Glyma.04G173000.3.Wm82.a4.v1	Gm04
GmABCG48	Glyma.04G211800.1.Wm82.a4.v1	Gm04
GmABCF1	Glyma.04G218900.1.Wm82.a4.v1	Gm04
GmABCG9	Glyma.05G011900.1.Wm82.a4.v1	Gm05
GmABCB48	Glyma.05G019400.1.Wm82.a4.v1	Gm05
GmABCA4	Glyma.05G028500.1.Wm82.a4.v1	Gm05
GmABCC5	Glyma.05G145000.3.Wm82.a4.v1	Gm05
GmABCD1	Glyma.05G178900.9.Wm82.a4.v1	Gm05
GmABCG49	Glyma.05G192700.1.Wm82.a4.v1	Gm05
GmABCI2	Glyma.05G221600.2.Wm82.a4.v1	Gm05
GmABCG50	Glyma.05G247100.1.Wm82.a4.v1	Gm05
GmABCG10	Glyma.06G071800.1.Wm82.a4.v1	Gm06
GmABCB7	Glyma.06G139500.1.Wm82.a4.v1	Gm06
GmABCF2	Glyma.06G146900.1.Wm82.a4.v1	Gm06
GmABCI3	Glyma.06G153500.1.Wm82.a4.v1	Gm06
GmABCG51	Glyma.06G154500.1.Wm82.a4.v1	Gm06
GmABCB41	Glyma.06G189300.1.Wm82.a4.v1	Gm06
GmABCA5	Glyma.06G191300.3.Wm82.a4.v1	Gm06
GmABCA6	Glyma.06G191400.2.Wm82.a4.v1	Gm06
GmABCG52	Glyma.06G248800.3.Wm82.a4.v1	Gm06
GmABCB8	Glyma.06G269300.2.Wm82.a4.v1	Gm06
GmABCC6	Glyma.06G312300.1.Wm82.a4.v1	Gm06
GmABCC39	Glyma.07G011500.2.Wm82.a4.v1	Gm07
GmABCC7	Glyma.07G011600.3.Wm82.a4.v1	Gm07
GmABCG11	Glyma.07G015800.1.Wm82.a4.v1	Gm07
GmABCG34	Glyma.07G016201.1.Wm82.a4.v1	Gm07
GmABCG12	Glyma.07G033500.1.Wm82.a4.v1	Gm07
GmABCB42	Glyma.07G081000.1.Wm82.a4.v1	Gm07
GmABCC8	Glyma.07G121900.7.Wm82.a4.v1	Gm07
GmABCG53	Glyma.07G231400.2.Wm82.a4.v1	Gm07
GmABCG13	Glyma.07G233900.1.Wm82.a4.v1	Gm07
GmABCG54	Glyma.08G000800.1.Wm82.a4.v1	Gm08
GmABCI4	Glyma.08G028100.1.Wm82.a4.v1	Gm08
GmABCI5	Glyma.08G055000.1.Wm82.a4.v1	Gm08
GmABCG55	Glyma.08G055500.2.Wm82.a4.v1	Gm08
GmABCG56	Glyma.08G070700.1.Wm82.a4.v1	Gm08
GmABCG57	Glyma.08G070800.1.Wm82.a4.v1	Gm08
GmABCG58	Glyma.08G070900.1.Wm82.a4.v1	Gm08
GmABCG59	Glyma.08G070967.1.Wm82.a4.v1	Gm08
GmABCG60	Glyma.08G071100.1.Wm82.a4.v1	Gm08
GmABCG61	Glyma.08G071200.2.Wm82.a4.v1	Gm08
GmABCC9	Glyma.08G101500.1.Wm82.a4.v1	Gm08
GmABCC44	Glyma.08G101700.1.Wm82.a4.v1	Gm08
GmABCD2	Glyma.08G136400.2.Wm82.a4.v1	Gm08
GmABCD4	Glyma.08G160900.1.Wm82.a4.v1	Gm08
GmABCC10	Glyma.08G190700.1.Wm82.a4.v1	Gm08
GmABCC11	Glyma.08G194600.1.Wm82.a4.v1	Gm08
GmABCC12	Glyma.08G194700.1.Wm82.a4.v1	Gm08
GmABCG14	Glyma.08G201300.1.Wm82.a4.v1	Gm08
GmABCB9	Glyma.08G270300.1.Wm82.a4.v1	Gm08
GmABCC13	Glyma.08G326200.1.Wm82.a4.v1	Gm08
GmABCC47	Glyma.08G326300.2.Wm82.a4.v1	Gm08
GmABCC48	Glyma.08G326400.1.Wm82.a4.v1	Gm08
GmABCC14	Glyma.08G326500.1.Wm82.a4.v1	Gm08
GmABCC15	Glyma.08G326600.1.Wm82.a4.v1	Gm08
GmABCG62	Glyma.08G332100.2.Wm82.a4.v1	Gm08
GmABCB10	Glyma.08G342600.1.Wm82.a4.v1	Gm08
GmABCC16	Glyma.08G347032.1.Wm82.a4.v1	Gm08
GmABCC17	Glyma.09G044500.1.Wm82.a4.v1	Gm09
GmABCG63	Glyma.09G074666.1.Wm82.a4.v1	Gm09
GmABCB49	Glyma.09G147400.1.Wm82.a4.v1	Gm09
GmABCG64	Glyma.09G160000.1.Wm82.a4.v1	Gm09
GmABCG65	Glyma.09G202401.1.Wm82.a4.v1	Gm09
GmABCB11	Glyma.09G206300.1.Wm82.a4.v1	Gm09
GmABCI6	Glyma.09G251900.1.Wm82.a4.v1	Gm09
GmABCC18	Glyma.10G019000.3.Wm82.a4.v1	Gm10
GmABCI13	Glyma.10G047100.1.Wm82.a4.v1	Gm10
GmABCB12	Glyma.10G055000.1.Wm82.a4.v1	Gm10
GmABCG66	Glyma.10G057700.1.Wm82.a4.v1	Gm10
GmABCB50	Glyma.10G073800.1.Wm82.a4.v1	Gm10
GmABCG67	Glyma.10G086800.4.Wm82.a4.v1	Gm10
GmABCG111	Glyma.10G113802.1.Wm82.a4.v1	Gm10
GmABCB13	Glyma.10G137600.3.Wm82.a4.v1	Gm10
GmABCI7	Glyma.10G145200.1.Wm82.a4.v1	Gm10
GmABCG15	Glyma.10G203000.1.Wm82.a4.v1	Gm10
GmABCG68	Glyma.10G205600.1.Wm82.a4.v1	Gm10
GmABCG69	Glyma.10G209200.1.Wm82.a4.v1	Gm10
GmABCG70	Glyma.10G217300.1.Wm82.a4.v1	Gm10
GmABCC19	Glyma.10G227300.2.Wm82.a4.v1	Gm10
GmABCC20	Glyma.10G227400.9.Wm82.a4.v1	Gm10
GmABCG71	Glyma.10G229800.3.Wm82.a4.v1	Gm10
GmABCG72	Glyma.10G264900.1.Wm82.a4.v1	Gm10
GmABCB14	Glyma.10G290800.3.Wm82.a4.v1	Gm10
GmABCI19	Glyma.11G042400.3.Wm82.a4.v1	Gm11
GmABCG73	Glyma.11G090200.1.Wm82.a4.v1	Gm11
GmABCE1	Glyma.11G090900.1.Wm82.a4.v1	Gm11
GmABCG74	Glyma.11G093800.1.Wm82.a4.v1	Gm11
GmABCG75	Glyma.11G093900.1.Wm82.a4.v1	Gm11
GmABCF3	Glyma.11G194700.1.Wm82.a4.v1	Gm11
GmABCG76	Glyma.11G196100.1.Wm82.a4.v1	Gm11
GmABCD3	Glyma.11G239800.2.Wm82.a4.v1	Gm11
GmABCG77	Glyma.12G020300.1.Wm82.a4.v1	Gm12
GmABCG78	Glyma.12G020400.1.Wm82.a4.v1	Gm12
GmABCG79	Glyma.12G078000.1.Wm82.a4.v1	Gm12
GmABCF4	Glyma.12G079400.1.Wm82.a4.v1	Gm12
GmABCB15	Glyma.12G135300.1.Wm82.a4.v1	Gm12
GmABCG80	Glyma.12G177200.5.Wm82.a4.v1	Gm12
GmABCF5	Glyma.12G177500.1.Wm82.a4.v1	Gm12
GmABCG81	Glyma.12G228500.1.Wm82.a4.v1	Gm12
GmABCF6	Glyma.13G002500.1.Wm82.a4.v1	Gm13
GmABCG82	Glyma.13G042900.1.Wm82.a4.v1	Gm13
GmABCG83	Glyma.13G043000.3.Wm82.a4.v1	Gm13
GmABCG84	Glyma.13G043500.4.Wm82.a4.v1	Gm13
GmABCG85	Glyma.13G043600.1.Wm82.a4.v1	Gm13
GmABCG86	Glyma.13G043800.1.Wm82.a4.v1	Gm13
GmABCG87	Glyma.13G044000.1.Wm82.a4.v1	Gm13
GmABCB16	Glyma.13G063700.1.Wm82.a4.v1	Gm13
GmABCI15	Glyma.13G074600.1.Wm82.a4.v1	Gm13
GmABCB17	Glyma.13G118500.1.Wm82.a4.v1	Gm13
GmABCB18	Glyma.13G118600.1.Wm82.a4.v1	Gm13
GmABCB19	Glyma.13G118800.1.Wm82.a4.v1	Gm13
GmABCB20	Glyma.13G118900.1.Wm82.a4.v1	Gm13
GmABCB21	Glyma.13G119000.3.Wm82.a4.v1	Gm13
GmABCI8	Glyma.13G124700.1.Wm82.a4.v1	Gm13
GmABCC21	Glyma.13G127500.1.Wm82.a4.v1	Gm13
GmABCB22	Glyma.13G142100.1.Wm82.a4.v1	Gm13
GmABCG88	Glyma.13G144500.1.Wm82.a4.v1	Gm13
GmABCI9	Glyma.13G154800.1.Wm82.a4.v1	Gm13
GmABCF7	Glyma.13G158600.2.Wm82.a4.v1	Gm13
GmABCI20	Glyma.13G163700.1.Wm82.a4.v1	Gm13
GmABCG89	Glyma.13G183400.1.Wm82.a4.v1	Gm13
GmABCC22	Glyma.13G220000.3.Wm82.a4.v1	Gm13
GmABCB23	Glyma.13G222000.1.Wm82.a4.v1	Gm13
GmABCG90	Glyma.13G271300.1.Wm82.a4.v1	Gm13
GmABCG91	Glyma.13G279800.1.Wm82.a4.v1	Gm13
GmABCF8	Glyma.13G323200.1.Wm82.a4.v1	Gm13
GmABCG92	Glyma.13G323500.1.Wm82.a4.v1	Gm13
GmABCG16	Glyma.13G355000.1.Wm82.a4.v1	Gm13
GmABCG17	Glyma.13G361900.1.Wm82.a4.v1	Gm13
GmABCG35	Glyma.13G361966.1.Wm82.a4.v1	Gm13
GmABCC23	Glyma.13G370300.1.Wm82.a4.v1	Gm13
GmABCG93	Glyma.14G012000.1.Wm82.a4.v1	Gm14
GmABCC24	Glyma.14G015300.1.Wm82.a4.v1	Gm14
GmABCI16	Glyma.14G040300.10.Wm82.a4.v1	Gm14
GmABCG18	Glyma.14G127800.1.Wm82.a4.v1	Gm14
GmABCG19	Glyma.14G193300.1.Wm82.a4.v1	Gm14
GmABCB45	Glyma.14G207200.1.Wm82.a4.v1	Gm14
GmABCB24	Glyma.14G220200.1.Wm82.a4.v1	Gm14
GmABCG20	Glyma.15G011800.1.Wm82.a4.v1	Gm15
GmABCG21	Glyma.15G011900.2.Wm82.a4.v1	Gm15
GmABCG22	Glyma.15G012000.1.Wm82.a4.v1	Gm15
GmABCG23	Glyma.15G019200.1.Wm82.a4.v1	Gm15
GmABCB25	Glyma.15G090200.1.Wm82.a4.v1	Gm15
GmABCC25	Glyma.15G092400.5.Wm82.a4.v1	Gm15
GmABCC26	Glyma.15G148500.1.Wm82.a4.v1	Gm15
GmABCC45	Glyma.15G149900.3.Wm82.a4.v1	Gm15
GmABCC37	Glyma.15G241001.1.Wm82.a4.v1	Gm15
GmABCB26	Glyma.16G011000.1.Wm82.a4.v1	Gm16
GmABCB51	Glyma.16G071000.1.Wm82.a4.v1	Gm16
GmABCG94	Glyma.16G076900.1.Wm82.a4.v1	Gm16
GmABCB27	Glyma.16G078100.1.Wm82.a4.v1	Gm16
GmABCG95	Glyma.16G110100.1.Wm82.a4.v1	Gm16
GmABCC27	Glyma.16G172400.1.Wm82.a4.v1	Gm16
GmABCC28	Glyma.16G172500.13.Wm82.a4.v1	Gm16
GmABCC29	Glyma.16G172600.7.Wm82.a4.v1	Gm16
GmABCG96	Glyma.16G209400.1.Wm82.a4.v1	Gm16
GmABCG36	Glyma.17G034700.3.Wm82.a4.v1	Gm17
GmABCG24	Glyma.17G039200.1.Wm82.a4.v1	Gm17
GmABCG25	Glyma.17G039300.2.Wm82.a4.v1	Gm17
GmABCB28	Glyma.17G041200.2.Wm82.a4.v1	Gm17
GmABCB29	Glyma.17G041300.1.Wm82.a4.v1	Gm17
GmABCB30	Glyma.17G041400.5.Wm82.a4.v1	Gm17
GmABCB52	Glyma.17G080400.1.Wm82.a4.v1	Gm17
GmABCA7	Glyma.17G098300.1.Wm82.a4.v1	Gm17
GmABCI21	Glyma.17G107200.1.Wm82.a4.v1	Gm17
GmABCF9	Glyma.17G112700.2.Wm82.a4.v1	Gm17
GmABCG26	Glyma.17G120100.1.Wm82.a4.v1	Gm17
GmABCG27	Glyma.17G206100.2.Wm82.a4.v1	Gm17
GmABCG28	Glyma.17G206300.1.Wm82.a4.v1	Gm17
GmABCB31	Glyma.17G259100.1.Wm82.a4.v1	Gm17
GmABCB32	Glyma.18G012700.1.Wm82.a4.v1	Gm18
GmABCD5	Glyma.18G017600.1.Wm82.a4.v1	Gm18
GmABCG29	Glyma.18G063400.3.Wm82.a4.v1	Gm18
GmABCG97	Glyma.18G074800.1.Wm82.a4.v1	Gm18
GmABCC41	Glyma.18G079600.1.Wm82.a4.v1	Gm18
GmABCC40	Glyma.18G079650.1.Wm82.a4.v1	Gm18
GmABCC46	Glyma.18G079700.2.Wm82.a4.v1	Gm18
GmABCC30	Glyma.18G080900.5.Wm82.a4.v1	Gm18
GmABCB33	Glyma.18G154200.1.Wm82.a4.v1	Gm18
GmABCC31	Glyma.18G158400.1.Wm82.a4.v1	Gm18
GmABCB43	Glyma.18G179000.1.Wm82.a4.v1	Gm18
GmABCI10	Glyma.18G240700.1.Wm82.a4.v1	Gm18
GmABCC32	Glyma.18G263200.3.Wm82.a4.v1	Gm18
GmABCB34	Glyma.18G286600.1.Wm82.a4.v1	Gm18
GmABCB35	Glyma.19G016400.1.Wm82.a4.v1	Gm19
GmABCB36	Glyma.19G016600.1.Wm82.a4.v1	Gm19
GmABCB37	Glyma.19G016700.1.Wm82.a4.v1	Gm19
GmABCB38	Glyma.19G021500.1.Wm82.a4.v1	Gm19
GmABCI11	Glyma.19G094500.1.Wm82.a4.v1	Gm19
GmABCG98	Glyma.19G137700.3.Wm82.a4.v1	Gm19
GmABCC33	Glyma.19G169000.2.Wm82.a4.v1	Gm19
GmABCG30	Glyma.19G169200.5.Wm82.a4.v1	Gm19
GmABCG31	Glyma.19G169400.1.Wm82.a4.v1	Gm19
GmABCG99	Glyma.19G176000.1.Wm82.a4.v1	Gm19
GmABCB39	Glyma.19G184300.1.Wm82.a4.v1	Gm19
GmABCG32	Glyma.19G192900.1.Wm82.a4.v1	Gm19
GmABCG100	Glyma.19G202200.1.Wm82.a4.v1	Gm19
GmABCC34	Glyma.19G210700.1.Wm82.a4.v1	Gm19
GmABCC42	Glyma.19G210800.1.Wm82.a4.v1	Gm19
GmABCC43	Glyma.19G210850.1.Wm82.a4.v1	Gm19
GmABCG101	Glyma.20G040400.1.Wm82.a4.v1	Gm20
GmABCI17	Glyma.20G048400.1.Wm82.a4.v1	Gm20
GmABCG107	Glyma.20G052300.3.Wm82.a4.v1	Gm20
GmABCF10	Glyma.20G066600.1.Wm82.a4.v1	Gm20
GmABCI12	Glyma.20G094400.4.Wm82.a4.v1	Gm20
GmABCG110	Glyma.20G125550.1.Wm82.a4.v1	Gm20
GmABCG108	Glyma.20G125600.2.Wm82.a4.v1	Gm20
GmABCG109	Glyma.20G163500.2.Wm82.a4.v1	Gm20
GmABCC35	Glyma.20G165000.5.Wm82.a4.v1	Gm20
GmABCG102	Glyma.20G174800.1.Wm82.a4.v1	Gm20
GmABCG103	Glyma.20G181400.1.Wm82.a4.v1	Gm20
GmABCG104	Glyma.20G184900.1.Wm82.a4.v1	Gm20
GmABCG33	Glyma.20G187400.1.Wm82.a4.v1	Gm20
GmABCB40	Glyma.20G239800.1.Wm82.a4.v1	Gm20
GmABCG105	Glyma.20G242000.1.Wm82.a4.v1	Gm20
