# Supplementary material for: Genome-Wide Identification of Soybean ABC Transporters Relate to Aluminum Toxicity
Source: Int J Mol Sci. 2021 Jun 18;22(12):6556. doi: 10.3390/ijms22126556 (PMC8234336; doi:10.3390/ijms22126556)
Supplement: Supplementary file 1 [file ijms-22-06556-s001.zip › ijms-1239266-supplementary/Additional file 6 Table S5.xls]

## Sheet: Sheet1
Table S5. The duplicated type of GmABC genes in soybean.
Chromosome distribution of GmABC superfamily genes in soybean genome.
Gene name	Gene ID	Chromosome	Type		Type	Number
GmABCB1	Glyma.01G008200.1.Wm82.a4.v1	Gm01	WGD or Segmental		singleton	0
GmABCB2	Glyma.01G016500.1.Wm82.a4.v1	Gm01	WGD or Segmental		dispersed	41
GmABCG37	Glyma.01G020000.1.Wm82.a4.v1	Gm01	WGD or Segmental		proximal	17
GmABCB46	Glyma.01G026000.1.Wm82.a4.v1	Gm01	WGD or Segmental		tandem	20
GmABCG38	Glyma.01G091100.1.Wm82.a4.v1	Gm01	WGD or Segmental		WGD/segmental	177
GmABCG39	Glyma.01G154400.1.Wm82.a4.v1	Gm01	WGD or Segmental
GmABCI18	Glyma.01G199500.1.Wm82.a4.v1	Gm01	WGD or Segmental
GmABCB3	Glyma.02G008000.2.Wm82.a4.v1	Gm02	WGD or Segmental
GmABCB47	Glyma.02G038800.1.Wm82.a4.v1	Gm02	WGD or Segmental
GmABCB4	Glyma.02G094800.1.Wm82.a4.v1	Gm02	WGD or Segmental
GmABCG40	Glyma.02G130600.1.Wm82.a4.v1	Gm02	WGD or Segmental
GmABCG1	Glyma.02G159900.1.Wm82.a4.v1	Gm02	Dispersed
GmABCG41	Glyma.02G163200.1.Wm82.a4.v1	Gm02	Dispersed
GmABCG42	Glyma.02G188300.1.Wm82.a4.v1	Gm02	Dispersed
GmABCB44	Glyma.02G238300.3.Wm82.a4.v1	Gm02	WGD or Segmental
GmABCI14	Glyma.02G275800.1.Wm82.a4.v1	Gm02	WGD or Segmental
GmABCC36	Glyma.02G298200.5.Wm82.a4.v1	Gm02	WGD or Segmental
GmABCC1	Glyma.02G298400.2.Wm82.a4.v1	Gm02	WGD or Segmental
GmABCC2	Glyma.02G298500.1.Wm82.a4.v1	Gm02	Tandem
GmABCG43	Glyma.02G302200.1.Wm82.a4.v1	Gm02	WGD or Segmental
GmABCC3	Glyma.03G101000.2.Wm82.a4.v1	Gm03	WGD or Segmental
GmABCG44	Glyma.03G135200.1.Wm82.a4.v1	Gm03	WGD or Segmental
GmABCG106	Glyma.03G135300.2.Wm82.a4.v1	Gm03	Tandem
GmABCG45	Glyma.03G135525.1.Wm82.a4.v1	Gm03	Proximal
GmABCA1	Glyma.03G136000.1.Wm82.a4.v1	Gm03	Dispersed
GmABCC4	Glyma.03G167800.2.Wm82.a4.v1	Gm03	WGD or Segmental
GmABCG2	Glyma.03G168000.1.Wm82.a4.v1	Gm03	WGD or Segmental
GmABCG3	Glyma.03G168101.1.Wm82.a4.v1	Gm03	Tandem
GmABCG4	Glyma.03G168200.1.Wm82.a4.v1	Gm03	Tandem
GmABCG46	Glyma.03G175300.1.Wm82.a4.v1	Gm03	WGD or Segmental
GmABCI1	Glyma.03G175800.1.Wm82.a4.v1	Gm03	WGD or Segmental
GmABCB5	Glyma.03G183600.1.Wm82.a4.v1	Gm03	WGD or Segmental
GmABCG5	Glyma.03G192600.2.Wm82.a4.v1	Gm03	WGD or Segmental
GmABCG6	Glyma.03G192700.2.Wm82.a4.v1	Gm03	Tandem
GmABCG7	Glyma.03G192800.1.Wm82.a4.v1	Gm03	Proximal
GmABCG47	Glyma.03G204800.1.Wm82.a4.v1	Gm03	WGD or Segmental
GmABCB6	Glyma.03G224100.3.Wm82.a4.v1	Gm03	WGD or Segmental
GmABCG8	Glyma.04G069800.1.Wm82.a4.v1	Gm04	WGD or Segmental
GmABCC38	Glyma.04G126500.1.Wm82.a4.v1	Gm04	Dispersed
GmABCA2	Glyma.04G172900.1.Wm82.a4.v1	Gm04	WGD or Segmental
GmABCA3	Glyma.04G173000.3.Wm82.a4.v1	Gm04	Dispersed
GmABCG48	Glyma.04G211800.1.Wm82.a4.v1	Gm04	WGD or Segmental
GmABCF1	Glyma.04G218900.1.Wm82.a4.v1	Gm04	WGD or Segmental
GmABCG9	Glyma.05G011900.1.Wm82.a4.v1	Gm05	WGD or Segmental
GmABCB48	Glyma.05G019400.1.Wm82.a4.v1	Gm05	WGD or Segmental
GmABCA4	Glyma.05G028500.1.Wm82.a4.v1	Gm05	WGD or Segmental
GmABCC5	Glyma.05G145000.3.Wm82.a4.v1	Gm05	WGD or Segmental
GmABCD1	Glyma.05G178900.9.Wm82.a4.v1	Gm05	WGD or Segmental
GmABCG49	Glyma.05G192700.1.Wm82.a4.v1	Gm05	WGD or Segmental
GmABCI2	Glyma.05G221600.2.Wm82.a4.v1	Gm05	WGD or Segmental
GmABCG50	Glyma.05G247100.1.Wm82.a4.v1	Gm05	WGD or Segmental
GmABCG10	Glyma.06G071800.1.Wm82.a4.v1	Gm06	WGD or Segmental
GmABCB7	Glyma.06G139500.1.Wm82.a4.v1	Gm06	Dispersed
GmABCF2	Glyma.06G146900.1.Wm82.a4.v1	Gm06	WGD or Segmental
GmABCI3	Glyma.06G153500.1.Wm82.a4.v1	Gm06	WGD or Segmental
GmABCG51	Glyma.06G154500.1.Wm82.a4.v1	Gm06	WGD or Segmental
GmABCB41	Glyma.06G189300.1.Wm82.a4.v1	Gm06	Dispersed
GmABCA5	Glyma.06G191300.3.Wm82.a4.v1	Gm06	WGD or Segmental
GmABCA6	Glyma.06G191400.2.Wm82.a4.v1	Gm06	Proximal
GmABCG52	Glyma.06G248800.3.Wm82.a4.v1	Gm06	WGD or Segmental
GmABCB8	Glyma.06G269300.2.Wm82.a4.v1	Gm06	WGD or Segmental
GmABCC6	Glyma.06G312300.1.Wm82.a4.v1	Gm06	Dispersed
GmABCC39	Glyma.07G011500.2.Wm82.a4.v1	Gm07	Proximal
GmABCC7	Glyma.07G011600.3.Wm82.a4.v1	Gm07	Proximal
GmABCG11	Glyma.07G015800.1.Wm82.a4.v1	Gm07	WGD or Segmental
GmABCG34	Glyma.07G016201.1.Wm82.a4.v1	Gm07	Dispersed
GmABCG12	Glyma.07G033500.1.Wm82.a4.v1	Gm07	WGD or Segmental
GmABCB42	Glyma.07G081000.1.Wm82.a4.v1	Gm07	Dispersed
GmABCC8	Glyma.07G121900.7.Wm82.a4.v1	Gm07	WGD or Segmental
GmABCG53	Glyma.07G231400.2.Wm82.a4.v1	Gm07	WGD or Segmental
GmABCG13	Glyma.07G233900.1.Wm82.a4.v1	Gm07	WGD or Segmental
GmABCG54	Glyma.08G000800.1.Wm82.a4.v1	Gm08	WGD or Segmental
GmABCI4	Glyma.08G028100.1.Wm82.a4.v1	Gm08	WGD or Segmental
GmABCI5	Glyma.08G055000.1.Wm82.a4.v1	Gm08	Dispersed
GmABCG55	Glyma.08G055500.2.Wm82.a4.v1	Gm08	WGD or Segmental
GmABCG56	Glyma.08G070700.1.Wm82.a4.v1	Gm08	WGD or Segmental
GmABCG57	Glyma.08G070800.1.Wm82.a4.v1	Gm08	Proximal
GmABCG58	Glyma.08G070900.1.Wm82.a4.v1	Gm08	Proximal
GmABCG59	Glyma.08G070967.1.Wm82.a4.v1	Gm08	WGD or Segmental
GmABCG60	Glyma.08G071100.1.Wm82.a4.v1	Gm08	WGD or Segmental
GmABCG61	Glyma.08G071200.2.Wm82.a4.v1	Gm08	Tandem
GmABCC9	Glyma.08G101500.1.Wm82.a4.v1	Gm08	WGD or Segmental
GmABCC44	Glyma.08G101700.1.Wm82.a4.v1	Gm08	Proximal
GmABCD2	Glyma.08G136400.2.Wm82.a4.v1	Gm08	WGD or Segmental
GmABCD4	Glyma.08G160900.1.Wm82.a4.v1	Gm08	Dispersed
GmABCC10	Glyma.08G190700.1.Wm82.a4.v1	Gm08	Dispersed
GmABCC11	Glyma.08G194600.1.Wm82.a4.v1	Gm08	WGD or Segmental
GmABCC12	Glyma.08G194700.1.Wm82.a4.v1	Gm08	Proximal
GmABCG14	Glyma.08G201300.1.Wm82.a4.v1	Gm08	WGD or Segmental
GmABCB9	Glyma.08G270300.1.Wm82.a4.v1	Gm08	WGD or Segmental
GmABCC13	Glyma.08G326200.1.Wm82.a4.v1	Gm08	Proximal
GmABCC47	Glyma.08G326300.2.Wm82.a4.v1	Gm08	WGD or Segmental
GmABCC48	Glyma.08G326400.1.Wm82.a4.v1	Gm08	WGD or Segmental
GmABCC14	Glyma.08G326500.1.Wm82.a4.v1	Gm08	Tandem
GmABCC15	Glyma.08G326600.1.Wm82.a4.v1	Gm08	Tandem
GmABCG62	Glyma.08G332100.2.Wm82.a4.v1	Gm08	WGD or Segmental
GmABCB10	Glyma.08G342600.1.Wm82.a4.v1	Gm08	WGD or Segmental
GmABCC16	Glyma.08G347032.1.Wm82.a4.v1	Gm08	WGD or Segmental
GmABCC17	Glyma.09G044500.1.Wm82.a4.v1	Gm09	WGD or Segmental
GmABCG63	Glyma.09G074666.1.Wm82.a4.v1	Gm09	Dispersed
GmABCB49	Glyma.09G147400.1.Wm82.a4.v1	Gm09	Dispersed
GmABCG64	Glyma.09G160000.1.Wm82.a4.v1	Gm09	WGD or Segmental
GmABCG65	Glyma.09G202401.1.Wm82.a4.v1	Gm09	WGD or Segmental
GmABCB11	Glyma.09G206300.1.Wm82.a4.v1	Gm09	WGD or Segmental
GmABCI6	Glyma.09G251900.1.Wm82.a4.v1	Gm09	WGD or Segmental
GmABCC18	Glyma.10G019000.3.Wm82.a4.v1	Gm10	WGD or Segmental
GmABCI13	Glyma.10G047100.1.Wm82.a4.v1	Gm10	WGD or Segmental
GmABCB12	Glyma.10G055000.1.Wm82.a4.v1	Gm10	WGD or Segmental
GmABCG66	Glyma.10G057700.1.Wm82.a4.v1	Gm10	WGD or Segmental
GmABCB50	Glyma.10G073800.1.Wm82.a4.v1	Gm10	WGD or Segmental
GmABCG67	Glyma.10G086800.4.Wm82.a4.v1	Gm10	WGD or Segmental
GmABCG111	Glyma.10G113802.1.Wm82.a4.v1	Gm10	Dispersed
GmABCB13	Glyma.10G137600.3.Wm82.a4.v1	Gm10	WGD or Segmental
GmABCI7	Glyma.10G145200.1.Wm82.a4.v1	Gm10	WGD or Segmental
GmABCG15	Glyma.10G203000.1.Wm82.a4.v1	Gm10	WGD or Segmental
GmABCG68	Glyma.10G205600.1.Wm82.a4.v1	Gm10	WGD or Segmental
GmABCG69	Glyma.10G209200.1.Wm82.a4.v1	Gm10	WGD or Segmental
GmABCG70	Glyma.10G217300.1.Wm82.a4.v1	Gm10	WGD or Segmental
GmABCC19	Glyma.10G227300.2.Wm82.a4.v1	Gm10	WGD or Segmental
GmABCC20	Glyma.10G227400.9.Wm82.a4.v1	Gm10	WGD or Segmental
GmABCG71	Glyma.10G229800.3.Wm82.a4.v1	Gm10	WGD or Segmental
GmABCG72	Glyma.10G264900.1.Wm82.a4.v1	Gm10	WGD or Segmental
GmABCB14	Glyma.10G290800.3.Wm82.a4.v1	Gm10	WGD or Segmental
GmABCI19	Glyma.11G042400.3.Wm82.a4.v1	Gm11	WGD or Segmental
GmABCG73	Glyma.11G090200.1.Wm82.a4.v1	Gm11	WGD or Segmental
GmABCE1	Glyma.11G090900.1.Wm82.a4.v1	Gm11	Dispersed
GmABCG74	Glyma.11G093800.1.Wm82.a4.v1	Gm11	WGD or Segmental
GmABCG75	Glyma.11G093900.1.Wm82.a4.v1	Gm11	Proximal
GmABCF3	Glyma.11G194700.1.Wm82.a4.v1	Gm11	WGD or Segmental
GmABCG76	Glyma.11G196100.1.Wm82.a4.v1	Gm11	WGD or Segmental
GmABCD3	Glyma.11G239800.2.Wm82.a4.v1	Gm11	WGD or Segmental
GmABCG77	Glyma.12G020300.1.Wm82.a4.v1	Gm12	WGD or Segmental
GmABCG78	Glyma.12G020400.1.Wm82.a4.v1	Gm12	Tandem
GmABCG79	Glyma.12G078000.1.Wm82.a4.v1	Gm12	WGD or Segmental
GmABCF4	Glyma.12G079400.1.Wm82.a4.v1	Gm12	WGD or Segmental
GmABCB15	Glyma.12G135300.1.Wm82.a4.v1	Gm12	WGD or Segmental
GmABCG80	Glyma.12G177200.5.Wm82.a4.v1	Gm12	WGD or Segmental
GmABCF5	Glyma.12G177500.1.Wm82.a4.v1	Gm12	WGD or Segmental
GmABCG81	Glyma.12G228500.1.Wm82.a4.v1	Gm12	WGD or Segmental
GmABCF6	Glyma.13G002500.1.Wm82.a4.v1	Gm13	WGD or Segmental
GmABCG82	Glyma.13G042900.1.Wm82.a4.v1	Gm13	WGD or Segmental
GmABCG83	Glyma.13G043000.3.Wm82.a4.v1	Gm13	Dispersed
GmABCG84	Glyma.13G043500.4.Wm82.a4.v1	Gm13	WGD or Segmental
GmABCG85	Glyma.13G043600.1.Wm82.a4.v1	Gm13	Tandem
GmABCG86	Glyma.13G043800.1.Wm82.a4.v1	Gm13	WGD or Segmental
GmABCG87	Glyma.13G044000.1.Wm82.a4.v1	Gm13	Dispersed
GmABCB16	Glyma.13G063700.1.Wm82.a4.v1	Gm13	WGD or Segmental
GmABCI15	Glyma.13G074600.1.Wm82.a4.v1	Gm13	WGD or Segmental
GmABCB17	Glyma.13G118500.1.Wm82.a4.v1	Gm13	Tandem
GmABCB18	Glyma.13G118600.1.Wm82.a4.v1	Gm13	WGD or Segmental
GmABCB19	Glyma.13G118800.1.Wm82.a4.v1	Gm13	Proximal
GmABCB20	Glyma.13G118900.1.Wm82.a4.v1	Gm13	Tandem
GmABCB21	Glyma.13G119000.3.Wm82.a4.v1	Gm13	Tandem
GmABCI8	Glyma.13G124700.1.Wm82.a4.v1	Gm13	Dispersed
GmABCC21	Glyma.13G127500.1.Wm82.a4.v1	Gm13	WGD or Segmental
GmABCB22	Glyma.13G142100.1.Wm82.a4.v1	Gm13	WGD or Segmental
GmABCG88	Glyma.13G144500.1.Wm82.a4.v1	Gm13	WGD or Segmental
GmABCI9	Glyma.13G154800.1.Wm82.a4.v1	Gm13	Dispersed
GmABCF7	Glyma.13G158600.2.Wm82.a4.v1	Gm13	WGD or Segmental
GmABCI20	Glyma.13G163700.1.Wm82.a4.v1	Gm13	WGD or Segmental
GmABCG89	Glyma.13G183400.1.Wm82.a4.v1	Gm13	Dispersed
GmABCC22	Glyma.13G220000.3.Wm82.a4.v1	Gm13	WGD or Segmental
GmABCB23	Glyma.13G222000.1.Wm82.a4.v1	Gm13	WGD or Segmental
GmABCG90	Glyma.13G271300.1.Wm82.a4.v1	Gm13	WGD or Segmental
GmABCG91	Glyma.13G279800.1.Wm82.a4.v1	Gm13	WGD or Segmental
GmABCF8	Glyma.13G323200.1.Wm82.a4.v1	Gm13	WGD or Segmental
GmABCG92	Glyma.13G323500.1.Wm82.a4.v1	Gm13	WGD or Segmental
GmABCG16	Glyma.13G355000.1.Wm82.a4.v1	Gm13	WGD or Segmental
GmABCG17	Glyma.13G361900.1.Wm82.a4.v1	Gm13	WGD or Segmental
GmABCG35	Glyma.13G361966.1.Wm82.a4.v1	Gm13	WGD or Segmental
GmABCC23	Glyma.13G370300.1.Wm82.a4.v1	Gm13	Dispersed
GmABCG93	Glyma.14G012000.1.Wm82.a4.v1	Gm14	WGD or Segmental
GmABCC24	Glyma.14G015300.1.Wm82.a4.v1	Gm14	WGD or Segmental
GmABCI16	Glyma.14G040300.10.Wm82.a4.v1	Gm14	WGD or Segmental
GmABCG18	Glyma.14G127800.1.Wm82.a4.v1	Gm14	WGD or Segmental
GmABCG19	Glyma.14G193300.1.Wm82.a4.v1	Gm14	WGD or Segmental
GmABCB45	Glyma.14G207200.1.Wm82.a4.v1	Gm14	WGD or Segmental
GmABCB24	Glyma.14G220200.1.Wm82.a4.v1	Gm14	WGD or Segmental
GmABCG20	Glyma.15G011800.1.Wm82.a4.v1	Gm15	WGD or Segmental
GmABCG21	Glyma.15G011900.2.Wm82.a4.v1	Gm15	Tandem
GmABCG22	Glyma.15G012000.1.Wm82.a4.v1	Gm15	Tandem
GmABCG23	Glyma.15G019200.1.Wm82.a4.v1	Gm15	WGD or Segmental
GmABCB25	Glyma.15G090200.1.Wm82.a4.v1	Gm15	WGD or Segmental
GmABCC25	Glyma.15G092400.5.Wm82.a4.v1	Gm15	WGD or Segmental
GmABCC26	Glyma.15G148500.1.Wm82.a4.v1	Gm15	WGD or Segmental
GmABCC45	Glyma.15G149900.3.Wm82.a4.v1	Gm15	Dispersed
GmABCC37	Glyma.15G241001.1.Wm82.a4.v1	Gm15	Dispersed
GmABCB26	Glyma.16G011000.1.Wm82.a4.v1	Gm16	Dispersed
GmABCB51	Glyma.16G071000.1.Wm82.a4.v1	Gm16	Dispersed
GmABCG94	Glyma.16G076900.1.Wm82.a4.v1	Gm16	WGD or Segmental
GmABCB27	Glyma.16G078100.1.Wm82.a4.v1	Gm16	WGD or Segmental
GmABCG95	Glyma.16G110100.1.Wm82.a4.v1	Gm16	WGD or Segmental
GmABCC27	Glyma.16G172400.1.Wm82.a4.v1	Gm16	WGD or Segmental
GmABCC28	Glyma.16G172500.13.Wm82.a4.v1	Gm16	Proximal
GmABCC29	Glyma.16G172600.7.Wm82.a4.v1	Gm16	WGD or Segmental
GmABCG96	Glyma.16G209400.1.Wm82.a4.v1	Gm16	WGD or Segmental
GmABCG36	Glyma.17G034700.3.Wm82.a4.v1	Gm17	Dispersed
GmABCG24	Glyma.17G039200.1.Wm82.a4.v1	Gm17	WGD or Segmental
GmABCG25	Glyma.17G039300.2.Wm82.a4.v1	Gm17	WGD or Segmental
GmABCB28	Glyma.17G041200.2.Wm82.a4.v1	Gm17	Proximal
GmABCB29	Glyma.17G041300.1.Wm82.a4.v1	Gm17	WGD or Segmental
GmABCB30	Glyma.17G041400.5.Wm82.a4.v1	Gm17	Proximal
GmABCB52	Glyma.17G080400.1.Wm82.a4.v1	Gm17	WGD or Segmental
GmABCA7	Glyma.17G098300.1.Wm82.a4.v1	Gm17	WGD or Segmental
GmABCI21	Glyma.17G107200.1.Wm82.a4.v1	Gm17	WGD or Segmental
GmABCF9	Glyma.17G112700.2.Wm82.a4.v1	Gm17	WGD or Segmental
GmABCG26	Glyma.17G120100.1.Wm82.a4.v1	Gm17	WGD or Segmental
GmABCG27	Glyma.17G206100.2.Wm82.a4.v1	Gm17	WGD or Segmental
GmABCG28	Glyma.17G206300.1.Wm82.a4.v1	Gm17	Proximal
GmABCB31	Glyma.17G259100.1.Wm82.a4.v1	Gm17	WGD or Segmental
GmABCB32	Glyma.18G012700.1.Wm82.a4.v1	Gm18	Dispersed
GmABCD5	Glyma.18G017600.1.Wm82.a4.v1	Gm18	WGD or Segmental
GmABCG29	Glyma.18G063400.3.Wm82.a4.v1	Gm18	WGD or Segmental
GmABCG97	Glyma.18G074800.1.Wm82.a4.v1	Gm18	WGD or Segmental
GmABCC41	Glyma.18G079600.1.Wm82.a4.v1	Gm18	Dispersed
GmABCC40	Glyma.18G079650.1.Wm82.a4.v1	Gm18	Dispersed
GmABCC46	Glyma.18G079700.2.Wm82.a4.v1	Gm18	Dispersed
GmABCC30	Glyma.18G080900.5.Wm82.a4.v1	Gm18	WGD or Segmental
GmABCB33	Glyma.18G154200.1.Wm82.a4.v1	Gm18	WGD or Segmental
GmABCC31	Glyma.18G158400.1.Wm82.a4.v1	Gm18	WGD or Segmental
GmABCB43	Glyma.18G179000.1.Wm82.a4.v1	Gm18	Dispersed
GmABCI10	Glyma.18G240700.1.Wm82.a4.v1	Gm18	WGD or Segmental
GmABCC32	Glyma.18G263200.3.Wm82.a4.v1	Gm18	Dispersed
GmABCB34	Glyma.18G286600.1.Wm82.a4.v1	Gm18	WGD or Segmental
GmABCB35	Glyma.19G016400.1.Wm82.a4.v1	Gm19	Tandem
GmABCB36	Glyma.19G016600.1.Wm82.a4.v1	Gm19	Tandem
GmABCB37	Glyma.19G016700.1.Wm82.a4.v1	Gm19	Tandem
GmABCB38	Glyma.19G021500.1.Wm82.a4.v1	Gm19	WGD or Segmental
GmABCI11	Glyma.19G094500.1.Wm82.a4.v1	Gm19	Dispersed
GmABCG98	Glyma.19G137700.3.Wm82.a4.v1	Gm19	WGD or Segmental
GmABCC33	Glyma.19G169000.2.Wm82.a4.v1	Gm19	WGD or Segmental
GmABCG30	Glyma.19G169200.5.Wm82.a4.v1	Gm19	WGD or Segmental
GmABCG31	Glyma.19G169400.1.Wm82.a4.v1	Gm19	Dispersed
GmABCG99	Glyma.19G176000.1.Wm82.a4.v1	Gm19	WGD or Segmental
GmABCB39	Glyma.19G184300.1.Wm82.a4.v1	Gm19	WGD or Segmental
GmABCG32	Glyma.19G192900.1.Wm82.a4.v1	Gm19	WGD or Segmental
GmABCG100	Glyma.19G202200.1.Wm82.a4.v1	Gm19	WGD or Segmental
GmABCC34	Glyma.19G210700.1.Wm82.a4.v1	Gm19	WGD or Segmental
GmABCC42	Glyma.19G210800.1.Wm82.a4.v1	Gm19	Tandem
GmABCC43	Glyma.19G210850.1.Wm82.a4.v1	Gm19	Proximal
GmABCG101	Glyma.20G040400.1.Wm82.a4.v1	Gm20	WGD or Segmental
GmABCI17	Glyma.20G048400.1.Wm82.a4.v1	Gm20	WGD or Segmental
GmABCG107	Glyma.20G052300.3.Wm82.a4.v1	Gm20	Dispersed
GmABCF10	Glyma.20G066600.1.Wm82.a4.v1	Gm20	WGD or Segmental
GmABCI12	Glyma.20G094400.4.Wm82.a4.v1	Gm20	Dispersed
GmABCG110	Glyma.20G125550.1.Wm82.a4.v1	Gm20	WGD or Segmental
GmABCG108	Glyma.20G125600.2.Wm82.a4.v1	Gm20	Dispersed
GmABCG109	Glyma.20G163500.2.Wm82.a4.v1	Gm20	WGD or Segmental
GmABCC35	Glyma.20G165000.5.Wm82.a4.v1	Gm20	WGD or Segmental
GmABCG102	Glyma.20G174800.1.Wm82.a4.v1	Gm20	WGD or Segmental
GmABCG103	Glyma.20G181400.1.Wm82.a4.v1	Gm20	WGD or Segmental
GmABCG104	Glyma.20G184900.1.Wm82.a4.v1	Gm20	WGD or Segmental
GmABCG33	Glyma.20G187400.1.Wm82.a4.v1	Gm20	WGD or Segmental
GmABCB40	Glyma.20G239800.1.Wm82.a4.v1	Gm20	WGD or Segmental
GmABCG105	Glyma.20G242000.1.Wm82.a4.v1	Gm20	Dispersed
