# Supplementary material for: Genome-Wide Identification of Soybean ABC Transporters Relate to Aluminum Toxicity
Source: Int J Mol Sci. 2021 Jun 18;22(12):6556. doi: 10.3390/ijms22126556 (PMC8234336; doi:10.3390/ijms22126556)
Supplement: Supplementary file 1 [file ijms-22-06556-s001.zip › ijms-1239266-supplementary/Additional file 7 Table S6.xls]

## Sheet: kaks
Table S6. KaKs calculation and estimated divergence time for each pair of segmentally and tandemly duplicated GmABC gene pairs.
Duplicated GmABC gene pairs	Duplication Type	Ka	Ks	Ka/Ks	Selection pressure	Duplication time (MYA)
GmABCA2-GmABCA5	Segmental duplication	0.962467	NaN	NaN
GmABCA2-GmABCA4	Segmental duplication	0.186525	0.722867	0.258035	Purifying selection	55.6052
GmABCA2-GmABCA7	Segmental duplication	0.186438	0.686744	0.271481	Purifying selection	52.8265
GmABCA4-GmABCA5	Segmental duplication	0.79512	NaN	NaN
GmABCA4-GmABCA7	Segmental duplication	0.0417867	0.118424	0.352858	Purifying selection	9.1095
GmABCA5-GmABCA7	Segmental duplication	0.787258	NaN	NaN
GmABCB2-GmABCB11	Segmental duplication	0.00459622	0.11146	0.0412366	Purifying selection	8.57383
GmABCB3-GmABCB6	Segmental duplication	0.0878457	0.510036	0.172234	Purifying selection	39.2335
GmABCB4-GmABCB34	Segmental duplication	0.0105392	0.069272	0.152142	Purifying selection	5.32861
GmABCB5-GmABCB39	Segmental duplication	0.0129178	0.13615	0.0948793	Purifying selection	10.4731
GmABCB6-GmABCB13	Segmental duplication	0.0944266	0.510719	0.18489	Purifying selection	39.286
GmABCB8-GmABCB15	Segmental duplication	0.0139783	0.118369	0.118091	Purifying selection	9.10531
GmABCB12-GmABCB22	Segmental duplication	0.016963	0.122494	0.138481	Purifying selection	9.4226
GmABCB14-GmABCB40	Segmental duplication	0.0078428	0.0989263	0.0792792	Purifying selection	7.60971
GmABCB16-GmABCB38	Segmental duplication	0.00317545	0.148285	0.0214144	Purifying selection	11.4066
GmABCB18-GmABCB29	Segmental duplication	0.0753548	0.163053	0.462148	Purifying selection	12.5426
GmABCB23-GmABCB25	Segmental duplication	0.118866	0.396332	0.299915	Purifying selection	30.487
GmABCB24-GmABCB31	Segmental duplication	0.0161818	0.0931291	0.173756	Purifying selection	7.16378
GmABCB44-GmABCB45	Segmental duplication	0.0137509	0.128604	0.106925	Purifying selection	9.89259
GmABCB46-GmABCB47	Segmental duplication	0.0223575	0.0964847	0.231721	Purifying selection	7.4219
GmABCB48-GmABCB52	Segmental duplication	0.0119791	0.090642	0.132158	Purifying selection	6.97246
GmABCC1-GmABCC48	Segmental duplication	0.527698	1.34312	0.39289	Purifying selection	103.317
GmABCC4-GmABCC21	Segmental duplication	0.0764296	0.467616	0.163445	Purifying selection	35.9705
GmABCC4-GmABCC33	Segmental duplication	0.0171894	0.0799736	0.214939	Purifying selection	6.15182
GmABCC5-GmABCC9	Segmental duplication	0.0247032	0.103396	0.238917	Purifying selection	7.95357
GmABCC16-GmABCC31	Segmental duplication	0.0321971	0.130068	0.247541	Purifying selection	10.0052
GmABCC17-GmABCC26	Segmental duplication	0.0222342	0.178065	0.124866	Purifying selection	13.6973
GmABCC18-GmABCC34	Segmental duplication	0.116486	0.682858	0.170587	Purifying selection	52.5275
GmABCC19-GmABCC27	Segmental duplication	0.157533	0.536995	0.293359	Purifying selection	41.3073
GmABCC20-GmABCC29	Segmental duplication	0.134396	0.644248	0.208608	Purifying selection	49.5576
GmABCC20-GmABCC35	Segmental duplication	0.0190841	0.135505	0.140837	Purifying selection	10.4235
GmABCC21-GmABCC33	Segmental duplication	0.0779626	0.455957	0.170987	Purifying selection	35.0736
GmABCC22-GmABCC25	Segmental duplication	0.0201318	0.131094	0.153568	Purifying selection	10.0841
GmABCC24-GmABCC30	Segmental duplication	0.196696	1.06039	0.185494	Purifying selection	81.5686
GmABCC29-GmABCC35	Segmental duplication	0.13254	0.655164	0.202301	Purifying selection	50.3972
GmABCC36-GmABCC24	Segmental duplication	0.15879	0.323665	0.4906	Purifying selection	24.8973
GmABCC47-GmABCC30	Segmental duplication	0.110565	0.344649	0.320806	Purifying selection	26.5115
GmABCC48-GmABCC24	Segmental duplication	0.545839	0.874073	0.624478	Purifying selection	67.2364
GmABCD1-GmABCD2	Segmental duplication	0.0150493	0.0853976	0.176226	Purifying selection	6.56905
GmABCD1-GmABCD3	Segmental duplication	0.0678044	0.428448	0.158256	Purifying selection	32.9576
GmABCD1-GmABCD5	Segmental duplication	0.0640335	0.435833	0.146922	Purifying selection	33.5256
GmABCD2-GmABCD3	Segmental duplication	0.0669473	0.414293	0.161594	Purifying selection	31.8687
GmABCD2-GmABCD5	Segmental duplication	0.0637192	0.40605	0.156924	Purifying selection	31.2346
GmABCD3-GmABCD5	Segmental duplication	0.0128755	0.0705949	0.182386	Purifying selection	5.43038
GmABCF1-GmABCF2	Segmental duplication	0.0140812	0.149869	0.0939568	Purifying selection	11.5284
GmABCF3-GmABCF4	Segmental duplication	0.00400535	0.163434	0.0245074	Purifying selection	12.5719
GmABCF3-GmABCF5	Segmental duplication	0.0377259	0.679722	0.0555019	Purifying selection	52.2863
GmABCF3-GmABCF8	Segmental duplication	0.0418118	0.647819	0.0645424	Purifying selection	49.8322
GmABCF4-GmABCF5	Segmental duplication	0.0388963	0.726724	0.0535229	Purifying selection	55.9018
GmABCF4-GmABCF8	Segmental duplication	0.0463946	0.706649	0.0656544	Purifying selection	54.3576
GmABCF5-GmABCF8	Segmental duplication	0.00956012	0.100369	0.0952495	Purifying selection	7.72072
GmABCF7-GmABCF9	Segmental duplication	0.00843425	0.0931765	0.0905191	Purifying selection	7.16742
GmABCG2-GmABCG30	Segmental duplication	0.077114	0.319271	0.241531	Purifying selection	24.5593
GmABCG5-GmABCG32	Segmental duplication	0.139319	0.500997	0.278083	Purifying selection	38.5382
GmABCG8-GmABCG10	Segmental duplication	0.0111999	0.121585	0.0921155	Purifying selection	9.35271
GmABCG8-GmABCG18	Segmental duplication	0.178261	1.3856	0.128652	Purifying selection	106.585
GmABCG9-GmABCG26	Segmental duplication	0.0102757	0.105508	0.0973924	Purifying selection	8.11604
GmABCG10-GmABCG18	Segmental duplication	0.176651	1.36329	0.129577	Purifying selection	104.868
GmABCG10-GmABCG27	Segmental duplication	0.194748	1.28112	0.152014	Purifying selection	98.5476
GmABCG11-GmABCG14	Segmental duplication	0.00756045	0.0994811	0.0759989	Purifying selection	7.65239
GmABCG11-GmABCG16	Segmental duplication	0.101846	0.634989	0.16039	Purifying selection	48.8453
GmABCG11-GmABCG23	Segmental duplication	0.100476	0.661133	0.151975	Purifying selection	50.8564
GmABCG12-GmABCG17	Segmental duplication	0.121309	0.598369	0.202732	Purifying selection	46.0284
GmABCG12-GmABCG20	Segmental duplication	0.147101	0.797703	0.184406	Purifying selection	61.3618
GmABCG14-GmABCG16	Segmental duplication	0.100773	0.66468	0.151611	Purifying selection	51.1292
GmABCG14-GmABCG23	Segmental duplication	0.0998861	0.686746	0.145448	Purifying selection	52.8267
GmABCG15-GmABCG33	Segmental duplication	0.0143172	0.0945483	0.151427	Purifying selection	7.27295
GmABCG16-GmABCG23	Segmental duplication	0.0209884	0.0865811	0.242413	Purifying selection	6.66008
GmABCG18-GmABCG27	Segmental duplication	0.0956422	0.391122	0.244533	Purifying selection	30.0863
GmABCG19-GmABCG29	Segmental duplication	0.166408	0.786927	0.211465	Purifying selection	60.5328
GmABCG35-GmABCG20	Segmental duplication	0.135448	0.248356	0.545381	Purifying selection	19.1043
GmABCG37-GmABCG65	Segmental duplication	0.0259162	0.144611	0.179213	Purifying selection	11.1239
GmABCG39-GmABCG73	Segmental duplication	0.0131427	0.110878	0.118533	Purifying selection	8.52907
GmABCG43-GmABCG62	Segmental duplication	0.132276	0.406966	0.32503	Purifying selection	31.3051
GmABCG43-GmABCG93	Segmental duplication	0.0180953	0.0700884	0.258178	Purifying selection	5.39142
GmABCG43-GmABCG97	Segmental duplication	0.111304	0.405663	0.274376	Purifying selection	31.2049
GmABCG44-GmABCG98	Segmental duplication	0.112007	0.303667	0.368846	Purifying selection	23.359
GmABCG46-GmABCG99	Segmental duplication	0.0303893	0.259594	0.117065	Purifying selection	19.9687
GmABCG47-GmABCG67	Segmental duplication	0.107188	0.612077	0.175121	Purifying selection	47.0829
GmABCG47-GmABCG100	Segmental duplication	0.0114552	0.103751	0.110411	Purifying selection	7.98083
GmABCG48-GmABCG49	Segmental duplication	0.119414	0.564082	0.211695	Purifying selection	43.3909
GmABCG48-GmABCG51	Segmental duplication	0.0308287	0.128023	0.240806	Purifying selection	9.84791
GmABCG48-GmABCG54	Segmental duplication	0.116245	0.544008	0.213683	Purifying selection	41.8468
GmABCG49-GmABCG51	Segmental duplication	0.114669	0.55715	0.205814	Purifying selection	42.8577
GmABCG49-GmABCG54	Segmental duplication	0.0224176	0.0815704	0.274825	Purifying selection	6.27465
GmABCG50-GmABCG55	Segmental duplication	0.0240697	0.109381	0.220054	Purifying selection	8.41389
GmABCG51-GmABCG54	Segmental duplication	0.110714	0.549614	0.20144	Purifying selection	42.278
GmABCG52-GmABCG91	Segmental duplication	0.197897	0.654019	0.302586	Purifying selection	50.3092
GmABCG53-GmABCG101	Segmental duplication	0.0333653	0.144712	0.230563	Purifying selection	11.1317
GmABCG62-GmABCG93	Segmental duplication	0.130853	0.379082	0.345184	Purifying selection	29.1601
GmABCG62-GmABCG97	Segmental duplication	0.0493861	0.100041	0.493661	Purifying selection	7.69543
GmABCG64-GmABCG96	Segmental duplication	0.0059083	0.116834	0.05057	Purifying selection	8.98723
GmABCG66-GmABCG88	Segmental duplication	0.0201043	0.155444	0.129335	Purifying selection	11.9572
GmABCG67-GmABCG100	Segmental duplication	0.0972034	0.646172	0.15043	Purifying selection	49.7055
GmABCG68-GmABCG104	Segmental duplication	0.0239325	0.111658	0.214339	Purifying selection	8.58904
GmABCG69-GmABCG103	Segmental duplication	0.0205141	0.118521	0.173085	Purifying selection	9.11697
GmABCG70-GmABCG102	Segmental duplication	0.0300311	0.107714	0.278803	Purifying selection	8.28571
GmABCG71-GmABCG109	Segmental duplication	0.0726407	0.251726	0.288571	Purifying selection	19.3635
GmABCG72-GmABCG110	Segmental duplication	0.00968648	0.0741344	0.130661	Purifying selection	5.70264
GmABCG74-GmABCG77	Segmental duplication	0.0193424	0.107345	0.180189	Purifying selection	8.25733
GmABCG76-GmABCG79	Segmental duplication	0.0108771	0.105968	0.102645	Purifying selection	8.1514
GmABCG80-GmABCG92	Segmental duplication	0.0097612	0.0765508	0.127513	Purifying selection	5.88852
GmABCG81-GmABCG90	Segmental duplication	0.0162824	0.134983	0.120626	Purifying selection	10.3833
GmABCG93-GmABCG97	Segmental duplication	0.108048	0.374673	0.288379	Purifying selection	28.821
GmABCI1-GmABCI13	Segmental duplication	0.105786	0.786684	0.13447	Purifying selection	60.5142
GmABCI2-GmABCI4	Segmental duplication	0.0184105	0.0978248	0.188199	Purifying selection	7.52499
GmABCI6-GmABCI10	Segmental duplication	0.0345961	0.152945	0.226199	Purifying selection	11.765
GmABCI14-GmABCI16	Segmental duplication	0.193309	0.307391	0.62887	Purifying selection	23.6455
GmABCI18-GmABCI19	Segmental duplication	0.115456	0.253254	0.455889	Purifying selection	19.481
GmABCI20-GmABCI21	Segmental duplication	0.0183674	0.28304	0.0648934	Purifying selection	21.7723
GmABCB17-GmABCB18	Tandem duplication	0.14241	0.333199	0.427403	Purifying selection	25.6307
GmABCB20-GmABCB21	Tandem duplication	0.0849107	0.299568	0.283444	Purifying selection	23.0437
GmABCB35-GmABCB36	Tandem duplication	0.146648	0.709704	0.206633	Purifying selection	54.5927
GmABCB36-GmABCB37	Tandem duplication	0.0829124	0.225487	0.367704	Purifying selection	17.3452
GmABCC1-GmABCC2	Tandem duplication	0.016048	0.0547043	0.293358	Purifying selection	4.20802
GmABCC14-GmABCC15	Tandem duplication	0.0431569	0.15171	0.284471	Purifying selection	11.67
GmABC34-GmABCC42	Tandem duplication	0.0832658	0.289979	0.287144	Purifying selection	22.3061
GmABCG3-GmABCG4	Tandem duplication	0.0840239	0.201119	0.417781	Purifying selection	15.4707
GmABCG5-GmABCG6	Tandem duplication	0.124413	0.385572	0.322672	Purifying selection	29.6594
GmABCG21-GmABCG22	Tandem duplication	0.043268	0.14433	0.299785	Purifying selection	11.1023
GmABCG44-GmABCG106	Tandem duplication	0.216957	0.365047	0.594327	Purifying selection	28.0805
GmABCG59-GmABCG60	Tandem duplication	0.067795	0.270712	0.250432	Purifying selection	20.824
GmABCG60-GmABCG61	Tandem duplication	0.147759	0.465013	0.317753	Purifying selection	35.7702
GmABCG77-GmABCG78	Tandem duplication	0.215117	1.56672	0.137304	Purifying selection	120.517
GmABCG84-GmABCG85	Tandem duplication	0.0515266	0.172269	0.299106	Purifying selection	13.2514
