# Supplementary material for: Genome-Wide Identification of Soybean ABC Transporters Relate to Aluminum Toxicity
Source: Int J Mol Sci. 2021 Jun 18;22(12):6556. doi: 10.3390/ijms22126556 (PMC8234336; doi:10.3390/ijms22126556)
Supplement: Supplementary file 1 [file ijms-22-06556-s001.zip › ijms-1239266-supplementary/Additional file 8 Table S7.xls]

## Sheet: Gm-At
Table S7. One-to-one orthologous relationships between G.max and other four plant species.
GmABC Gene ID	AtABC Gene ID	Ka	Ks	Ka/Ks	Selection pressure	Mya
Glyma.01G154400.1	AT1G31770.1	0.148335	1.67062	0.08879	Positive selection	128.509
Glyma.01G026000.1	AT1G70610.1	0.204002	2.17675	0.0937186	Positive selection	167.443
Glyma.01G091100.1	AT3G25620.2	0.260044	NaN	NaN	NaN	NaN
Glyma.02G038800.1	AT1G70610.1	0.205343	1.90107	0.108014	Positive selection	146.236
Glyma.02G008000.2	AT2G47000.5	0.17539	NaN	NaN	NaN	NaN
Glyma.02G008000.2	AT3G62150.2	0.170788	3.96185	0.0431082	Positive selection	304.758
Glyma.02G008000.2	AT4G01830.1	0.20233	NaN	NaN	NaN	NaN
Glyma.02G238300.3	AT5G58270.1	0.183978	1.65366	0.111255	Positive selection	127.204
Glyma.03G167800.2	AT1G04120.1	0.136512	2.03439	0.0671025	Positive selection	156.491
Glyma.03G136000.1	AT2G41700.1	0.183075	1.74013	0.105208	Positive selection	133.856
Glyma.03G192600.2	AT2G36380.1	0.21662	1.58362	0.136788	Positive selection	121.817
Glyma.03G183600.1	AT2G36910.1	0.0695854	NaN	NaN	NaN	NaN
Glyma.03G224100.3	AT2G47000.5	0.199194	2.79382	0.0712982	Positive selection	214.909
Glyma.03G175800.1	AT2G37330.1	0.168236	3.66399	0.0459159	Positive selection	281.846
Glyma.03G175300.1	AT2G37360.1	0.2354	5.40423	0.0435586	Positive selection	415.71
Glyma.03G101000.2	AT3G60160.1	0.255252	1.94421	0.131288	Positive selection	149.554
Glyma.03G204800.1	AT3G52310.1	NaN	NaN	NaN	NaN	NaN
Glyma.03G224100.3	AT3G62150.2	0.200714	4.70815	0.0426311	Positive selection	362.166
Glyma.03G175300.1	AT3G53510.1	0.202352	NaN	NaN	NaN	NaN
Glyma.03G224100.3	AT4G01830.1	0.202618	NaN	NaN	NaN	NaN
Glyma.03G204800.1	AT5G06530.1	0.157288	3.3671	0.0467133	Purifying selection	259.008
Glyma.04G218900.1	AT5G64840.1	0.130344	NaN	NaN	NaN	NaN
Glyma.04G218900.1	AT5G09930.1	0.155045	5.13389	0.0302003	Positive selection	394.915
Glyma.05G028500.1	AT3G47740.1	0.289693	2.70897	0.106938	Positive selection	208.382
Glyma.05G178900.9	AT4G39850.3	0.15627	1.40894	0.110913	Positive selection	108.38
Glyma.06G248800.3	AT4G27420.1	0.326692	NaN	NaN	NaN	NaN
Glyma.06G146900.1	AT5G64840.1	0.129736	NaN	NaN	NaN	NaN
Glyma.06G146900.1	AT5G09930.1	0.161175	2.51383	0.0641156	Positive selection	193.371
Glyma.07G033500.1	AT1G15520.1	0.189955	2.3144	0.0820751	Positive selection	178.031
Glyma.07G121900.7	AT3G60160.1	0.253111	1.87924	0.134688	Positive selection	144.557
Glyma.07G015800.1	AT3G16340.1	0.187591	2.57545	0.0728381	Positive selection	198.111
Glyma.08G194600.1	AT3G21250.4	0.265239	1.81515	0.146125	Positive selection	139.627
Glyma.08G201300.1	AT3G16340.1	0.186654	2.23023	0.0836927	Positive selection	171.556
Glyma.08G136400.2	AT4G39850.3	0.153471	1.42466	0.107724	Positive selection	109.59
Glyma.09G147400.1	AT4G25450.1	0.211271	1.95108	0.108284	Positive selection	150.083
Glyma.10G055000.1	AT2G36910.1	0.0784374	NaN	NaN	NaN	NaN
Glyma.10G057700.1	AT2G37010.1	0.247149	1.65064	0.149729	Positive selection	126.973
Glyma.10G047100.1	AT2G37330.1	0.136116	NaN	NaN	NaN	NaN
Glyma.10G019000.3	AT3G62700.1	0.223347	NaN	NaN	NaN	NaN
Glyma.10G290800.3	AT3G55320.1	0.0931575	1.92162	0.0484785	Positive selection	147.817
Glyma.10G137600.3	AT3G62150.2	0.173703	3.36032	0.0516924	Positive selection	258.486
Glyma.10G229800.3	AT4G25750.1	0.227528	NaN	NaN	NaN	NaN
Glyma.10G137600.3	AT4G01830.1	0.19337	NaN	NaN	NaN	NaN
Glyma.10G086800.4	AT5G06530.1	0.151098	2.50017	0.0604351	Positive selection	192.321
Glyma.10G229800.3	AT5G52860.1	0.210954	NaN	NaN	NaN	NaN
Glyma.11G239800.2	AT4G39850.3	0.148125	1.5507	0.0955215	Positive selection	119.285
Glyma.11G196100.1	AT5G60740.1	0.210889	2.48532	0.0848536	Positive selection	191.179
Glyma.11G194700.1	AT5G60790.1	0.0971217	3.43248	0.0282949	Positive selection	264.037
Glyma.12G228500.1	AT1G53270.1	0.293857	4.49231	0.0654134	Positive selection	345.563
Glyma.12G177200.5	AT2G28070.1	0.144783	2.37144	0.0610527	Positive selection	182.419
Glyma.12G078000.1	AT5G60740.1	0.207153	3.14631	0.06584	Positive selection	242.024
Glyma.12G079400.1	AT5G60790.1	0.09923	3.11206	0.0318857	Positive selection	239.389
Glyma.13G124700.1	AT1G03905.1	0.155251	3.35446	0.046282	Positive selection	258.035
Glyma.13G127500.1	AT1G04120.1	0.138098	1.93614	0.0713263	Positive selection	148.934
Glyma.13G271300.1	AT1G53270.1	0.295042	NaN	NaN	NaN	NaN
Glyma.13G361900.1	AT1G15520.1	0.181656	2.12778	0.0853733	Positive selection	163.675
Glyma.13G142100.1	AT2G36910.1	0.0820919	NaN	NaN	NaN	NaN
Glyma.13G144500.1	AT2G37010.1	0.245655	1.64218	0.149591	Positive selection	126.322
Glyma.13G063700.1	AT3G28860.1	0.0655114	2.53229	0.0258704	Positive selection	194.791
Glyma.13G355000.1	AT3G16340.1	0.193609	3.08434	0.0627716	Positive selection	237.257
Glyma.13G279800.1	AT4G27420.1	0.292387	NaN	NaN	NaN	NaN
Glyma.13G323200.1	AT5G60790.1	0.112287	2.39646	0.0468553	Positive selection	184.343
Glyma.13G124700.1	AT5G44110.1	0.141667	2.03554	0.0695966	Positive selection	156.58
Glyma.14G193300.1	AT2G29940.1	0.194448	2.0314	0.0957211	Positive selection	156.262
Glyma.14G207200.1	AT5G58270.1	0.190079	1.71388	0.110905	Positive selection	131.837
Glyma.15G011800.1	AT1G15520.1	0.202235	2.4155	0.083724	Positive selection	185.808
Glyma.15G019200.1	AT3G16340.1	0.197922	4.72958	0.0418476	Positive selection	363.814
Glyma.17G120100.1	AT2G26910.1	0.144869	1.86443	0.0777017	Positive selection	143.418
Glyma.17G098300.1	AT3G47750.1	0.295175	3.20827	0.0920044	Positive selection	246.79
Glyma.18G286600.1	AT2G39480.1	0.096412	1.87603	0.0513916	Positive selection	144.31
Glyma.18G063400.3	AT2G29940.1	0.226359	1.81802	0.124508	Positive selection	139.848
Glyma.18G017600.1	AT4G39850.3	0.144394	1.60273	0.0900922	Positive selection	123.287
Glyma.19G169000.2	AT1G04120.1	0.138922	1.89538	0.0732948	Positive selection	145.799
Glyma.19G192900.1	AT2G36380.1	0.181771	1.84308	0.0986235	Positive selection	141.775
Glyma.19G184300.1	AT2G36910.1	0.0669042	NaN	NaN	NaN	NaN
Glyma.19G176000.1	AT2G37360.1	0.230442	NaN	NaN	NaN	NaN
Glyma.19G016400.1	AT3G28345.1	0.17885	NaN	NaN	NaN	NaN
Glyma.19G021500.1	AT3G28860.1	0.0672227	2.9397	0.0228672	Positive selection	226.131
Glyma.19G210700.1	AT3G62700.1	0.226172	NaN	NaN	NaN	NaN
Glyma.19G202200.1	AT3G52310.1	NaN	NaN	NaN	NaN	NaN
Glyma.19G176000.1	AT3G53510.1	0.209119	NaN	NaN	NaN	NaN
Glyma.19G202200.1	AT5G06530.1	0.160639	4.95833	0.0323977	Positive selection	381.41
Glyma.19G094500.1	AT5G14100.1	0.231872	1.81342	0.127864	Positive selection	139.494
Glyma.20G174800.1	AT1G71960.1	0.284039	NaN	NaN	NaN	NaN
Glyma.20G242000.1	AT3G55090.1	0.193548	NaN	NaN	NaN	NaN
Glyma.20G239800.1	AT3G55320.1	0.0911623	1.96076	0.0464933	Positive selection	150.828
Glyma.20G163500.2	AT4G25750.1	0.300333	1.61951	0.185447	Positive selection	124.578
Glyma.20G163500.2	AT5G52860.1	0.306515	2.16014	0.141896	Positive selection	166.165

## Sheet: Gm-Os
Table S7. One-to-one orthologous relationships between G.max and other four plant species.
GmABC Gene ID	OsABC Gene ID	Ka	Ks	Ka/Ks	Selection pressure	Mya
Glyma.01G016500.1	LOC_Os02g46680.1	0.175444	NaN	NaN	NaN	NaN
Glyma.02G008000.2	LOC_Os01g18670.1	0.226207	NaN	NaN	NaN	NaN
Glyma.03G224100.3	LOC_Os01g18670.1	0.23974	NaN	NaN	NaN	NaN
Glyma.03G175300.1	LOC_Os01g61940.1	0.296984	1.3838	0.214614	Positive selection	106.446
Glyma.03G175300.1	LOC_Os03g17350.1	0.29092	1.20019	0.242396	Positive selection	92.3221
Glyma.04G069800.1	LOC_Os02g11760.1	0.214227	2.56096	0.0836509	Positive selection	196.997
Glyma.06G071800.1	LOC_Os02g11760.1	0.211134	2.40063	0.0879495	Positive selection	184.664
Glyma.07G033500.1	LOC_Os02g11760.1	0.212784	NaN	NaN	NaN	NaN
Glyma.09G206300.1	LOC_Os02g46680.1	0.179034	NaN	NaN	NaN	NaN
Glyma.10G264900.1	LOC_Os01g03144.1	0.213311	1.74066	0.122546	Positive selection	133.897
Glyma.10G145200.1	LOC_Os03g20170.1	0.12369	4.60005	0.0268889	Positive selection	353.85
Glyma.10G073800.1	LOC_Os04g33700.1	0.417962	1.6445	0.254157	Positive selection	126.5
Glyma.10G047100.1	LOC_Os05g02750.1	0.214955	NaN	NaN	NaN	NaN
Glyma.17G120100.1	LOC_Os02g11760.1	0.320286	NaN	NaN	NaN	NaN
Glyma.18G012700.1	LOC_Os04g40570.1	0.409192	NaN	NaN	NaN	NaN
Glyma.19G176000.1	LOC_Os01g61940.1	0.297427	1.29075	0.230429	Positive selection	99.2886
Glyma.19G176000.1	LOC_Os03g17350.1	0.28627	1.15146	0.248615	Positive selection	88.5736
Glyma.20G125550.1	LOC_Os01g03144.1	0.126924	1.76964	0.071723	Positive selection	136.126

## Sheet: Gm-Zm
Table S7. One-to-one orthologous relationships between G.max and other four plant species.
GmABC Gene ID	ZmABC Gene ID	Ka	Ks	Ka/Ks	Selection pressure	Mya
Glyma.03G175300.1	Zm00008a001141	0.26776	1.22545	0.218499	Positive selection	94.2656
Glyma.03G175300.1	Zm00008a013392	0.237159	1.19865	0.197855	Positive selection	92.2038
Glyma.05G011900.1	Zm00008a010942	0.189417	2.28954	0.0827316	Positive selection	176.119
Glyma.10G073800.1	Zm00008a007442	0.366585	1.51634	0.241756	Positive selection	116.642
Glyma.17G120100.1	Zm00008a010942	0.18858	2.29708	0.0820955	Positive selection	176.699
Glyma.19G176000.1	Zm00008a001141	0.265455	1.09217	0.243052	Positive selection	84.0134
Glyma.19G176000.1	Zm00008a013392	0.246279	0.977655	0.251907	Positive selection	75.2043

## Sheet: Gm-St
Table S7. One-to-one orthologous relationships between G.max and other four plant species.
GmABC Gene ID	StABC Gene ID	Ka	Ks	Ka/Ks	Selection pressure	Mya
Glyma.01G154400.1	PGSC0003DMT400004973	0.13898	1.81564	0.0765459	Positive selection	139.665
Glyma.01G154400.1	PGSC0003DMT400047547	0.157949	1.89996	0.0831326	Positive selection	146.151
Glyma.01G199500.1	PGSC0003DMT400052824	0.323851	4.27272	0.075795	Positive selection	328.671
Glyma.02G188300.1	PGSC0003DMT400054994	0.134633	2.34856	0.0573258	Positive selection	180.659
Glyma.02G298200.5	PGSC0003DMT400057102	0.189728	1.61824	0.117244	Positive selection	124.48
Glyma.02G298400.2	PGSC0003DMT400057099	0.174394	1.87923	0.0928009	Positive selection	144.556
Glyma.02G302200.1	PGSC0003DMT400057346	0.22282	1.77118	0.125803	Positive selection	136.245
Glyma.03G204800.1	PGSC0003DMT400054994	0.154558	2.32594	0.0664497	Positive selection	178.918
Glyma.03G224100.3	PGSC0003DMT400018820	0.179009	1.71267	0.10452	Positive selection	131.744
Glyma.03G175300.1	PGSC0003DMT400061466	0.233992	NaN	NaN	NaN	NaN
Glyma.03G183600.1	PGSC0003DMT400009924	0.0988403	1.99499	0.0495444	Positive selection	153.46
Glyma.03G167800.2	PGSC0003DMT400022108	0.131141	1.49722	0.0875899	Positive selection	115.171
Glyma.03G175800.1	PGSC0003DMT400045391	0.140016	2.7686	0.0505728	Positive selection	212.969
Glyma.03G192600.2	PGSC0003DMT400050166	0.228602	1.8998	0.12033	Positive selection	146.138
Glyma.03G192600.2	PGSC0003DMT400068277	0.199875	1.43942	0.138858	Positive selection	110.725
Glyma.04G172900.1	PGSC0003DMT400046727	0.837416	1.93701	0.432325	Positive selection	149
Glyma.04G172900.1	PGSC0003DMT400083071	0.325568	2.00748	0.162177	Positive selection	154.422
Glyma.04G069800.1	PGSC0003DMT400005783	0.148273	1.36946	0.108271	Positive selection	105.343
Glyma.05G019400.1	PGSC0003DMT400063067	0.111324	1.25733	0.0885402	Positive selection	96.7178
Glyma.05G028500.1	PGSC0003DMT400046727	0.771896	3.46537	0.222745	Positive selection	266.567
Glyma.05G145000.3	PGSC0003DMT400045009	0.214897	1.84255	0.11663	Purifying selection	141.735
Glyma.05G028500.1	PGSC0003DMT400083071	0.334941	1.63552	0.204791	Positive selection	125.809
Glyma.06G191300.3	PGSC0003DMT400046727	0.216041	1.32518	0.163027	Positive selection	101.937
Glyma.06G191300.3	PGSC0003DMT400083071	0.778425	NaN	NaN	NaN	NaN
Glyma.06G248800.3	PGSC0003DMT400049667	0.297389	2.30408	0.12907	Positive selection	177.237
Glyma.06G269300.2	PGSC0003DMT400049576	0.178611	1.98132	0.0901475	Positive selection	152.409
Glyma.06G071800.1	PGSC0003DMT400005783	0.150096	1.41462	0.106103	Positive selection	108.817
Glyma.06G248800.3	PGSC0003DMT400039676	0.319211	2.7935	0.114269	Positive selection	214.885
Glyma.07G015800.1	PGSC0003DMT400006729	0.157946	1.39099	0.113549	Positive selection	106.999
Glyma.08G070700.1	PGSC0003DMT400032670	0.298927	1.37973	0.216655	Positive selection	106.133
Glyma.08G201300.1	PGSC0003DMT400006729	0.155909	1.4598	0.106802	Positive selection	112.292
Glyma.08G101500.1	PGSC0003DMT400045009	0.207961	2.06556	0.10068	Positive selection	158.889
Glyma.08G326200.1	PGSC0003DMT400057099	0.237133	1.66956	0.142033	Positive selection	128.428
Glyma.08G332100.2	PGSC0003DMT400057346	0.390802	1.46941	0.265959	Positive selection	113.031
Glyma.08G194600.1	PGSC0003DMT400083884	0.272246	2.06969	0.131539	Positive selection	159.207
Glyma.09G160000.1	PGSC0003DMT400039496	0.101041	1.98227	0.0509726	Positive selection	152.482
Glyma.09G160000.1	PGSC0003DMT400069337	0.152254	1.74843	0.0870807	Positive selection	134.494
Glyma.10G145200.1	PGSC0003DMT400007215	0.108934	1.66834	0.065295	Positive selection	128.333
Glyma.10G086800.4	PGSC0003DMT400054994	0.134685	2.15904	0.0623819	Positive selection	166.08
Glyma.10G227300.2	PGSC0003DMT400016849	0.234276	1.5462	0.151518	Positive selection	118.938
Glyma.10G229800.3	PGSC0003DMT400053843	0.201104	2.41298	0.0833424	Positive selection	185.614
Glyma.10G264900.1	PGSC0003DMT400078356	0.181599	1.09913	0.16522	Positive selection	84.5488
Glyma.10G203000.1	PGSC0003DMT400060396	0.174527	1.5704	0.111135	Positive selection	120.8
Glyma.10G227300.2	PGSC0003DMT400074333	0.225372	1.43669	0.156869	Positive selection	110.515
Glyma.10G055000.1	PGSC0003DMT400009924	0.0968604	1.89504	0.0511126	Positive selection	145.772
Glyma.10G019000.3	PGSC0003DMT400029581	0.200136	1.60255	0.124886	Positive selection	123.273
Glyma.10G073800.1	PGSC0003DMT400022893	0.317049	2.08019	0.152413	Positive selection	160.014
Glyma.10G047100.1	PGSC0003DMT400045391	0.118579	NaN	NaN	NaN	NaN
Glyma.10G203000.1	PGSC0003DMT400050166	0.200457	1.50399	0.133284	Positive selection	115.691
Glyma.11G194700.1	PGSC0003DMT400018397	0.0670327	2.21079	0.0303207	Positive selection	170.061
Glyma.11G196100.1	PGSC0003DMT400031316	0.266784	1.57518	0.169367	Positive selection	121.167
Glyma.11G042400.3	PGSC0003DMT400052824	0.31312	NaN	NaN	NaN	NaN
Glyma.11G093800.1	PGSC0003DMT400077106	0.221924	1.61468	0.137442	Positive selection	124.206
Glyma.12G078000.1	PGSC0003DMT400031316	0.258331	1.5277	0.169098	Positive selection	117.515
Glyma.12G079400.1	PGSC0003DMT400018397	0.0694446	2.00191	0.0346892	Positive selection	153.993
Glyma.12G177200.5	PGSC0003DMT400031312	0.128401	1.12117	0.114524	Positive selection	86.2436
Glyma.12G177500.1	PGSC0003DMT400018397	0.0641208	1.80759	0.035473	Positive selection	139.046
Glyma.12G228500.1	PGSC0003DMT400032370	0.216829	1.48249	0.14626	Positive selection	114.038
Glyma.12G135300.1	PGSC0003DMT400049576	0.182985	1.83048	0.0999655	Positive selection	140.806
Glyma.13G222000.1	PGSC0003DMT400007960	0.196934	1.47869	0.133182	Positive selection	113.745
Glyma.13G063700.1	PGSC0003DMT400003590	0.047858	2.09449	0.0228494	Positive selection	161.115
Glyma.13G222000.1	PGSC0003DMT400034908	0.274383	1.90692	0.143888	Positive selection	146.686
Glyma.13G355000.1	PGSC0003DMT400006729	0.163126	1.77602	0.091849	Positive selection	136.617
Glyma.13G323200.1	PGSC0003DMT400018397	0.0659605	2.08851	0.0315825	Positive selection	160.655
Glyma.13G323500.1	PGSC0003DMT400031312	0.12809	1.1698	0.109497	Positive selection	89.9845
Glyma.13G271300.1	PGSC0003DMT400032370	0.223917	1.47132	0.152187	Positive selection	113.179
Glyma.13G279800.1	PGSC0003DMT400049667	0.283143	3.08841	0.0916792	Positive selection	237.57
Glyma.13G142100.1	PGSC0003DMT400009924	0.107494	1.8192	0.0590884	Positive selection	139.939
Glyma.13G127500.1	PGSC0003DMT400022108	0.125742	1.54115	0.0815898	Positive selection	118.55
Glyma.13G124700.1	PGSC0003DMT400026695	0.133974	1.68735	0.0793991	Positive selection	129.796
Glyma.13G279800.1	PGSC0003DMT400039676	0.298041	NaN	NaN	NaN	NaN
Glyma.14G015300.1	PGSC0003DMT400057099	0.178287	1.97079	0.090465	Positive selection	151.599
Glyma.15G090200.1	PGSC0003DMT400007960	0.209864	1.8007	0.116546	Positive selection	138.515
Glyma.15G019200.1	PGSC0003DMT400006729	0.165087	1.72656	0.0956159	Positive selection	132.813
Glyma.15G090200.1	PGSC0003DMT400034908	0.268381	2.15546	0.124512	Positive selection	165.805
Glyma.16G209400.1	PGSC0003DMT400039496	0.102399	1.90796	0.0536693	Positive selection	146.766
Glyma.16G011000.1	PGSC0003DMT400058977	0.240588	1.66982	0.14408	Positive selection	128.448
Glyma.16G110100.1	PGSC0003DMT400004973	0.141139	2.75227	0.0512808	Positive selection	211.713
Glyma.17G098300.1	PGSC0003DMT400046727	0.795318	2.88685	0.275497	Positive selection	222.065
Glyma.17G080400.1	PGSC0003DMT400063067	0.115745	1.20601	0.0959739	Positive selection	92.7699
Glyma.17G098300.1	PGSC0003DMT400083071	0.34255	1.54215	0.222125	Positive selection	118.627
Glyma.17G041200.2	PGSC0003DMT400011930	0.258394	1.5306	0.168818	Positive selection	117.739
Glyma.18G012700.1	PGSC0003DMT400027962	0.26286	1.60584	0.163689	Positive selection	123.527
Glyma.18G080900.5	PGSC0003DMT400057099	0.23554	1.75344	0.134331	Positive selection	134.88
Glyma.19G202200.1	PGSC0003DMT400054994	0.149138	3.07293	0.0485327	Positive selection	236.379
Glyma.19G016400.1	PGSC0003DMT400003546	0.167111	2.5114	0.0665411	Positive selection	193.185
Glyma.19G021500.1	PGSC0003DMT400003590	0.0503524	1.94955	0.0258278	Positive selection	149.965
Glyma.19G210700.1	PGSC0003DMT400029581	0.214055	1.53765	0.139209	Positive selection	118.281
Glyma.19G176000.1	PGSC0003DMT400061466	0.23861	NaN	NaN	NaN	NaN
Glyma.19G184300.1	PGSC0003DMT400009924	0.0989554	2.01777	0.0490421	Positive selection	155.213
Glyma.19G169000.2	PGSC0003DMT400022108	0.134013	1.50015	0.089333	Positive selection	115.396
Glyma.19G192900.1	PGSC0003DMT400068277	0.171561	1.64147	0.104517	Positive selection	126.267
Glyma.20G163500.2	PGSC0003DMT400053843	0.257661	NaN	NaN	NaN	NaN
Glyma.20G165000.5	PGSC0003DMT400016849	0.214451	1.6709	0.128345	Positive selection	128.531
Glyma.20G125550.1	PGSC0003DMT400078356	0.179479	0.963561	0.186266	Positive selection	74.1201
Glyma.20G187400.1	PGSC0003DMT400060396	0.190998	1.50666	0.126769	Positive selection	115.897
Glyma.20G165000.5	PGSC0003DMT400074333	0.206664	1.39812	0.147815	Positive selection	107.548
Glyma.20G187400.1	PGSC0003DMT400050166	0.212521	1.44896	0.146672	Positive selection	111.458
