# Supplementary material for: Genome-Wide Identification of Soybean ABC Transporters Relate to Aluminum Toxicity
Source: Int J Mol Sci. 2021 Jun 18;22(12):6556. doi: 10.3390/ijms22126556 (PMC8234336; doi:10.3390/ijms22126556)
Supplement: Supplementary file 1 [file ijms-22-06556-s001.zip › ijms-1239266-supplementary/Additional file 9 Table S8.xls]

## Sheet: Sheet3
			9G4C	在Phytozome数据库中没有转录组数据（13个）
			G	Glyma.03G135525	NBD-TMD	36292979	36298156
			G	Glyma.03G168101	NBD-TMD-NBD-TMD	39415976	39422648
			G	Glyma.07G016201	TMD-NBD-TMD	1309893	1310978
			G	Glyma.08G070967	NBD-TMD	5420835	5425810
			G	Glyma.20G125550	TMD	36764456	36768727
			G	Glyma.09G074666	NBD-TMD	8058879	8064205
			G	Glyma.09G202401	NBD-TMD	43539001	43542656
			G	Glyma.10G113802	TMD	27783108	27787907
			G	Glyma.13G361966	NBD-TMD	44244324	44251567
			C	Glyma.15G241001	TMD-TMD	47742760	47744962
			C	Glyma.18G079650	TMD	7593047	7594295
			C	Glyma.19G210850	TMD-NBD	47018350	47021768
			C	Glyma.08G347032	TMD-NBD	45545905	45549099

## Sheet: 原始数据
				GeneID	root	root hairs	nodules	stem	sam	leaves	flower	pod	seed
				Glyma.01G008200	0.0351195	0.446128	0.58754	0.36326	0.0137319	0.00943069	0.0171886	0.0646187	0.0870941
				Glyma.01G016500	4.70971	0.65678	0.0241805	6.25591	23.0996	10.6955	6.05699	18.1967	25.465
				Glyma.01G020000	0.0488868	0.211206	0.749083	0	0	0	0	0	0
				Glyma.01G026000	2.30282	2.69642	2.33643	3.74227	3.79912	7.14633	36.8257	3.5767	4.2633
				Glyma.01G091100	0	0.752713	0.284923	0.394635	0.191106	0.0480744	0.0844158	0.0843766	0.0903916
				Glyma.01G154400	1.16633	5.18265	6.65579	8.25507	9.10198	1.02282	0.353404	2.10651	0.262463
				Glyma.01G199500	0.0522523	0	0	0	0	0.111177	0.107184	0.180305	0.023972
				Glyma.02G008000	15.5064	6.21374	10.7524	11.0986	1.83988	7.22002	62.3693	2.89124	2.72732
				Glyma.02G038800	1.04428	2.04985	1.91839	2.61179	3.41722	10.8106	9.39946	2.67174	1.70449
				Glyma.02G094800	2.33253	3.85997	4.08949	3.13335	3.60441	4.33342	5.00264	3.74865	5.05509
				Glyma.02G130600	0.0674986	0.90157	0.496198	5.64358	6.57064	0.688357	1.5212	0.449119	0.0825295
				Glyma.02G159900	1.35466	1.26435	4.72192	0.276784	0.168074	0.170359	0.254048	0.172316	0.0575457
				Glyma.02G163200	0.501526	0.614586	2.57852	0.968547	0.122873	7.50646	0.38325	0.742567	0.0977874
				Glyma.02G188300	0.166389	0.12915	0.350712	4.81391	2.16355	31.3261	7.34931	1.46896	0.0427933
				Glyma.02G238300	1.88405	3.77651	3.36389	2.92226	4.71174	3.40839	15.7925	3.81292	5.91725
				Glyma.02G275800	0.0942722	0.0839706	0.0490549	0.144176	0	0.101878	0.21421	0.0267961	0
				Glyma.02G298200	4.41096	6.01788	8.0305	6.61869	7.34024	14.8671	9.01965	7.3804	8.71213
				Glyma.02G298400	1.02835	2.47473	3.53964	7.90932	5.51488	14.6224	8.59438	10.0001	7.43011
				Glyma.02G298500	1.00794	2.69827	3.06481	1.82386	1.33126	19.9014	8.79264	2.70771	2.8123
				Glyma.02G302200	0	0.0176215	0.03658	0.0532722	0	0	0.109955	0.358965	0.040325
				Glyma.03G101000	2.90238	12.1725	12.3232	1.91486	20.0205	22.6416	51.7163	0.976845	0.842141
				Glyma.03G135200	7.69332	5.54032	0	0.495003	16.0317	0.0391942	0.24822	0.057111	0.0175852
				Glyma.03G135300	0.0357122	0	0	0	0.130093	0	0.264257	0.0827741	0
				Glyma.03G136000	6.76118	6.16614	10.7345	5.42986	4.57938	43.141	21.8936	5.94052	6.50337
				Glyma.03G167800	5.80138	4.0176	3.27609	2.07209	4.7512	1.3764	5.66368	8.0533	20.4354
				Glyma.03G168000	55.9945	7.5429	2.41405	0.0573785	0.0932089	0.298678	1.4641	0.0270308	0.0522143
				Glyma.03G168200	0.0380062	0	0.0824425	0.0483643	1.19463	0.183048	0.103091	0.544805	0.0348777
				Glyma.03G175300	1.06297	3.41486	2.08036	0.437801	0	0.025821	0.461859	0.998221	0.603006
				Glyma.03G183600	2.66128	10.7061	7.57805	52.1896	11.9657	4.91238	8.60171	17.286	3.95365
				Glyma.03G192600	0.218848	0.187694	0.00904661	0.0357069	0.183162	1.18839	0.0706106	0.741083	7.19304
				Glyma.03G192700	0.0194818	0	0	0	0	0	0.00312757	0.170633	0.037422
				Glyma.03G192800	0.130393	0.186675	0.261639	0.385673	0.018662	0	0.0235296	0.201201	0.056724
				Glyma.03G204800	0.0286799	0.0131114	0.130148	0.764757	0.360369	6.97891	5.09597	0.084566	0.00652545
				Glyma.03G224100	0.103148	0.114683	0.129058	0.257726	0.595473	1.24805	0.220253	0.913879	0.0366363
				Glyma.04G069800	20.9791	7.36502	1.52818	0.00419986	0.0125032	0	0.00258789	0.0307966	0.0418546
				Glyma.04G126500	0.0458075	0.743358	0.355904	0.646719	0.697743	0.0248709	0.568872	1.40392	1.11459
				Glyma.04G172900	0.571494	3.58994	28.7814	0.278392	0.614471	0.0261272	0.306623	0.347696	0.379179
				Glyma.04G173000	0.0982342	2.8076	11.9569	0.443699	0.0629102	0.255316	1.23134	1.25177	1.27156
				Glyma.04G211800	0	0.255506	2.12174	0.0904904	0	0.034874	0.0213007	0.0559743	0.102469
				Glyma.04G218900	2.33497	2.46049	2.4107	4.2325	9.3377	84.277	8.37084	14.4251	4.2858
				Glyma.05G011900	3.3211	1.42246	0.723667	8.3725	13.7667	3.30117	3.19995	9.14428	3.60003
				Glyma.05G019400	4.44355	5.15126	11.3876	8.93223	4.03892	11.9425	3.02966	5.19561	4.14197
				Glyma.05G028500	1.67689	2.14555	2.49088	3.39198	3.3187	2.20188	1.84204	6.16127	6.72665
				Glyma.05G145000	0.256583	1.54524	0.863037	0.477852	1.79338	44.7539	1.66039	10.0591	1.11978
				Glyma.05G178900	7.01961	4.98616	5.86829	6.85232	9.70749	11.5519	114.734	6.13366	4.94097
				Glyma.05G192700	1.68161	2.09467	4.24125	3.65795	7.89853	2.23698	2.7397	11.5816	5.22839
				Glyma.05G221600	9.3286	7.90721	8.67944	11.2383	13.226	28.1704	11.7129	11.6726	17.9414
				Glyma.06G153500	2.95808	2.75964	2.65594	3.10195	4.48114	5.22181	1.58287	2.89689	2.47588
				Glyma.06G269300	0.957441	0.0480455	4.52799	0.00453055	0.0943526	0.0933349	0.050537	0.034859	0.0373953
				Glyma.06G312300	2.44656	3.82552	5.87938	1.65091	3.93861	4.19725	1.67258	1.5311	0.97551
				Glyma.06G139500	0.640233	0.420766	0.378073	0.188627	0.277608	0.213992	0.378143	0.43266	2.15177
				Glyma.06G191300	19.2271	7.75319	5.01825	4.60033	1.71023	7.78092	25.8496	11.1664	11.3832
				Glyma.05G247100	0.113652	0.00745051	0	0.0254337	0.627813	0	0.123095	0.0565285	0.193057
				Glyma.06G071800	7.4044	10.6756	1.34281	0.0207269	0.0329234	0.00422762	0.00770505	0.0584663	0.142601
				Glyma.06G146900	3.74399	3.92788	5.38838	5.78998	9.39831	54.4746	6.4989	9.05246	2.79696
				Glyma.06G154500	0.248376	0.722502	2.48953	0.0237905	0.129383	0.0123404	0	0.111408	4.07778
				Glyma.06G189300	0.375683	0	0.380333	0	0	0	0.00216718	0	0
				Glyma.06G191400	4.85227	0.420911	1.39446	0.3301	0.187878	0.708181	2.20702	1.33359	3.46567
				Glyma.06G248800	0	0	0.0105736	0	0	0	0	0.10254	1.89804
				Glyma.07G011500	0	0	0	0	0.0130757	0	0.272804	0.00735843	0.0741993
				Glyma.07G011600	1.11261	1.57696	1.65701	1.91605	0.103585	1.90398	2.37911	0.383915	1.1256
				Glyma.07G015800	21.9426	15.8949	25.272	21.9966	2.22693	92.9917	37.9855	3.90175	1.19538
				Glyma.07G033500	0.821214	0.141365	0.0365249	1.92489	1.75913	0.155209	6.27896	1.82595	0.0201535
				Glyma.07G081000	0.395322	3.04613	2.24312	2.20874	3.45011	5.00715	2.80605	1.9468	2.08515
				Glyma.07G121900	2.50098	18.6708	32.347	0.190784	4.36844	13.2744	21.3877	10.8877	1.01622
				Glyma.07G231400	0.770786	0.783276	0.839928	0.537032	0	0.049259	0.554884	0.0519503	0
				Glyma.07G233900	10.6276	3.4962	6.08628	5.07719	2.24019	7.28611	4.41558	2.80678	1.24569
				Glyma.08G000800	2.66116	4.80812	9.06737	3.87015	5.98866	0.770147	11.5211	8.01384	8.24255
				Glyma.08G028100	5.91921	7.44876	11.0406	5.0272	11.5501	15.0894	4.92144	11.0632	34.2745
				Glyma.08G055000	62.809	35.2768	48.4577	27.8193	23.6946	21.4243	62.8832	60.4611	82.6496
				Glyma.08G055500	0	0	0.0091044	0	0	0	0.0400324	0	0
				Glyma.08G070700	0.0529966	0.0406217	0.0283076	0.333478	0.123169	0.0378515	5.79386	0.047475	1.81968
				Glyma.08G070800	7.95941	0.167584	0.415523	30.4362	16.3715	235.217	33.6223	46.874	0.024852
				Glyma.08G070900	0.107587	0	0	0.0112407	0.190753	0.0116115	0.0347399	0.00614594	0.183089
				Glyma.08G071100	0.0191256	0	0	0.576328	0.39526	6.1957	0.630869	8.02029	0
				Glyma.08G071200	0.0687836	1.43302	8.65596	0.0446122	0.0177988	0.00921277	0.13835	0.40377	0
				Glyma.08G101500	0.718343	4.14103	1.61669	2.54103	2.86838	19.3946	0.586697	1.02259	1.16927
				Glyma.08G101700	1.10311	0.269215	0.431686	1.49747	0.889897	0.0786165	0.433094	0.703777	0.089982
				Glyma.08G136400	4.84883	4.91377	5.80305	6.34316	6.99097	9.93042	60.301	5.60682	6.01821
				Glyma.08G160900	3.42757	1.73871	1.51616	4.55374	10.6739	28.6624	9.35034	7.34293	2.63408
				Glyma.08G190700	0.0606483	1.43481	14.7258	0.0687545	0.48087	2.40261	0.101688	1.52578	0.165299
				Glyma.08G194600	5.31681	7.82074	15.3135	12.9222	10.6041	33.2339	26.9765	22.4257	7.04632
				Glyma.08G194700	0.104838	0.259481	0.0548385	0.105622	1.2309	1.44858	0.576341	0.760024	1.37843
				Glyma.08G201300	12.0867	14.7956	29.4169	12.9908	4.10435	61.8847	17.6039	9.20913	1.783
				Glyma.08G270300	0	0.051983	0.223756	1.95879	0.955737	0.554017	1.68156	4.38854	2.84306
				Glyma.08G326200	0.0656274	0.23987	1.28359	0.733682	0.977179	0.227665	0.256863	2.24177	1.09722
				Glyma.08G326300	0.25351	0.392714	1.551	1.18149	0.215831	1.70665	2.16701	0.993482	0.0407445
				Glyma.08G326500	0.420043	0.104005	0.0582958	0.274713	3.3357	0.0557519	0.961489	0.320597	0.387312
				Glyma.08G326600	0.311634	0.108834	0.0147973	0.283029	2.45172	0.106844	0.592341	0.997385	2.30448
				Glyma.08G332100	0	0	0	0	0	0	0	0	0
				Glyma.08G342600	0.137748	1.13787	1.27996	2.571	0.828646	0.374381	0.20359	3.24414	1.89501
				Glyma.09G044500	10.766	22.8025	11.5941	11.3876	11.7501	4.00767	17.4373	8.14362	17.0806
				Glyma.09G147400	1.10033	3.60546	4.24567	3.37469	4.72921	11.91	4.44425	3.09663	3.09628
				Glyma.09G160000	16.1533	5.38306	0.0876852	8.88107	40.8405	20.6312	40.3258	14.7031	1.78408
				Glyma.09G206300	4.24351	0.512989	0.294676	2.63172	25.795	0.465873	3.90583	10.9886	20.8661
				Glyma.09G251900	4.79318	3.69375	2.99881	4.1598	4.63987	10.2822	12.5418	5.04126	2.74385
				Glyma.10G019000	62.2906	21.4053	20.0025	10.0352	2.74885	73.3324	163.951	8.66816	2.34259
				Glyma.10G055000	0.66928	0.843868	1.09216	3.07106	3.34588	0.763463	4.87796	1.06367	1.47379
				Glyma.10G057700	0	0.00518383	0	0.0178348	0.0116931	0.00605149	1.09321	0.0129453	0
				Glyma.10G073800	1.30776	2.42188	2.84436	4.21863	3.12389	4.50038	3.67907	3.86891	2.66186
				Glyma.10G086800	0.133414	0.335956	0.362	5.42787	1.72968	27.3555	25.1098	3.32422	0.0386538
				Glyma.10G137600	0.654977	0.268726	0.413596	2.3464	1.50122	0.267734	0.596187	0.801731	0.482254
				Glyma.10G145200	17.3858	8.9222	9.80988	10.6317	13.2107	12.7335	3.5341	8.23173	3.24069
				Glyma.10G203000	0.854893	1.03629	5.29933	3.78645	8.31588	14.9501	94.0456	6.38852	0.51591
				Glyma.10G205600	0.46995	2.52905	1.46897	12.3955	3.06016	4.33081	6.50886	0.329096	0.0376221
				Glyma.10G209200	35.8829	4.916	3.47245	0.966985	1.2052	0.158752	0.598609	1.1628	2.65292
				Glyma.10G217300	1.24302	6.14261	4.86863	12.8157	3.81523	2.18526	1.53967	0.458679	0.695261
				Glyma.10G227300	1.47075	6.3382	3.36752	1.91374	1.59361	0.0501401	3.52078	4.52483	18.9613
				Glyma.10G227400	23.0799	2.5248	6.42528	0.0804608	0.0265198	0.0927748	2.35484	3.28626	4.97017
				Glyma.10G229800	1.0805	7.49555	12.9256	2.8918	7.69445	0.292548	1.04362	8.93354	18.5965
				Glyma.10G264900	2.54193	5.25014	3.85211	7.93069	14.9347	11.9477	9.91419	15.0714	24.4337
				Glyma.10G290800	3.338	3.58557	3.39898	2.93415	3.13434	5.40346	7.23377	3.08599	3.70866
				Glyma.11G042400	8.38178	24.1906	20.4531	18.6243	25.8851	56.1198	22.2604	34.3898	48.0281
				Glyma.11G090200	1.99484	12.6913	12.9183	5.59585	5.35572	5.22636	0.421232	0.866241	0.232027
				Glyma.11G090900	40.8427	57.0519	36.7972	49.6684	34.0297	46.2281	43.7118	37.6913	49.2283
				Glyma.11G093800	3.11315	0.0999793	0.0105592	0.16907	1.34921	0.0424745	2.42078	2.04609	0.656187
				Glyma.11G093900	10.9817	4.26825	0.265462	12.0956	33.4888	6.96094	9.34766	9.32878	0.607027
				Glyma.11G194700	47.6692	46.2788	21.6021	39.4365	24.7425	33.1979	49.3118	20.3926	17.7728
				Glyma.11G196100	0.0108612	0.0202923	0.227248	0.00857835	0.028016	0	0.391222	0.3442	0.206857
				Glyma.11G239800	5.39003	7.01807	8.18826	6.99481	6.02476	7.08488	10.845	7.18397	6.71296
				Glyma.12G020300	2.03915	0.0611255	0.01789	0.394135	9.62189	0.107835	26.3976	14.6337	10.4158
				Glyma.12G020400	9.94754	4.06418	0.484151	12.3423	26.2774	18.1826	16.9342	18.1455	6.80467
				Glyma.12G078000	0.0329208	0.0204968	0.00590062	0.00868296	0.0227397	0.00596044	0.970046	0.0534825	0.203955
				Glyma.12G079400	14.7151	24.3612	10.1561	18.8041	11.386	20.206	12.1214	7.93251	8.45473
				Glyma.12G135300	0.764355	0.190515	5.66574	0.387536	0.0138883	0.56828	0.164082	0.03332	1.49117
				Glyma.12G177200	4.47781	5.91907	6.10219	7.271	9.36692	3.85428	2.70068	8.55548	4.3338
				Glyma.12G177500	16.9325	20.8807	16.6931	19.2317	22.6855	18.5235	23.6831	30.7725	45.1893
				Glyma.12G228500	0.408934	0.21187	0.21162	0.169388	0	0.0206156	0.256889	0.0276533	0
				Glyma.13G002500	11.4407	20.7743	17.0503	14.4766	13.7621	17.7348	12.1502	17.1887	15.7249
				Glyma.13G042900	0.137087	0.213634	0.23798	0.197058	0.146537	0.0275546	0.424175	0.107542	0.43565
				Glyma.13G043000	0.17924	0.00797944	0.0184836	0.0452152	0.553003	0	0.178269	0.0148238	0.993954
				Glyma.13G043500	1.20612	0.805584	1.07122	0.524892	1.53519	1.71427	1.45845	0.271834	0.740375
				Glyma.13G043600	0.242519	0.293275	0	0	0	1.15146e-05	0	2.23333e-05	0
				Glyma.13G043800	49.4747	6.30196	14.4039	8.12049	3.36163	2.90302	9.60946	2.75562	0.254705
				Glyma.13G044000	30.6504	0.853502	0.189731	0.134832	0.972463	0.0700739	0.545568	0.297526	1.16073
				Glyma.13G063700	7.21303	18.0611	8.59001	5.04459	31.1892	3.91614	5.13251	9.46688	10.105
				Glyma.13G074600	10.2557	8.45889	8.7862	11.4912	11.1974	17.4079	9.41589	10.0985	10.4026
				Glyma.13G118500	0.00963306	0.102236	0.175079	0.0204835	0	0.182763	1.09965	0.0778414	0.576472
				Glyma.13G118600	0.101576	0.168426	0.187375	0.0162145	0	0.0109833	0.0770205	0	0
				Glyma.13G118800	7.92622	8.21216	45.6205	0.0291573	0	0.116221	0.000300551	0.103584	0.935763
				Glyma.13G118900	6.87466	1.33021	3.46241	0.0543253	0.00459174	0.061878	0.480882	0.0212074	0.0571667
				Glyma.13G119000	2.55943	1.3555	1.37632	0.301362	0.390457	1.2332	0.736293	0.257509	0.0897044
				Glyma.13G124700	36.7612	21.8523	19.2345	25.9659	22.6536	14.7668	9.25402	20.7443	14.4578
				Glyma.13G127500	4.01136	10.545	6.93513	3.39936	1.69428	3.2168	32.4247	5.34463	3.64008
				Glyma.13G142100	2.85099	1.76788	1.25669	2.76239	1.53321	1.28829	3.23426	2.8363	8.97018
				Glyma.13G144500	0	0	0.00579224	0.0572052	0.0111989	0.0931865	0.579017	0.0217339	0.00516754
				Glyma.13G154800	5.08352	3.65106	4.07041	3.15649	2.38769	3.03744	1.21046	2.11735	2.23448
				Glyma.13G158600	11.2722	12.1249	9.80336	13.5264	11.1565	13.5617	9.43166	13.2225	14.1945
				Glyma.13G163700	26.5873	15.5448	14.281	22.0296	19.7526	67.9874	52.0791	27.7506	29.9393
				Glyma.13G183400	0	0	0	0.0114007	0	1.12895	0.118855	14.3637	23.8901
				Glyma.13G220000	57.0959	27.255	34.0944	18.884	18.1567	33.2157	36.7558	38.1784	21.642
				Glyma.13G222000	0.412915	0.0912806	0.186389	0.0688441	0.00486497	0.0251743	23.6168	0.00538188	0.0133391
				Glyma.13G271300	0.276174	0.133304	0.186887	0.151619	0	0.0111914	0.0846826	0	0.0197556
				Glyma.13G279800	0.0330136	0	0	0.137027	0.00854902	0	0.0753217	4.64761	10.1442
				Glyma.13G323200	2.82491	4.17171	3.32233	8.19757	13.3806	7.2814	5.70407	9.62526	16.6544
				Glyma.13G323500	6.35825	11.5798	15.0103	13.37	10.1931	4.61421	6.40609	17.4916	12.2216
				Glyma.13G355000	13.8119	5.07766	7.43044	0.148858	0.504779	0.103893	0.224651	0.148744	0.0335315
				Glyma.13G361900	36.2077	16.7292	22.8746	28.9761	1.64903	166.578	35.8761	6.20677	0.151444
				Glyma.13G370300	1.15538	3.65467	4.10294	1.88253	3.83938	2.21592	3.19233	1.23289	1.73146
				Glyma.14G012000	0	0.0586471	0.035405	0	0.0171507	0.00881894	0.0750382	0.014132	0
				Glyma.14G015300	0.0754461	1.34564	4.13537	0.300388	0.336093	6.43181	1.76396	0.600976	0.342458
				Glyma.14G040300	0.243103	0.495591	0.964695	3.60822	0.939052	2.94886	10.0254	3.80309	0.587113
				Glyma.14G127800	0.413998	3.32242	2.79251	4.87825	5.74175	9.47757	0.927591	3.21868	0.569862
				Glyma.14G193300	0.043841	0.0281493	0.0665819	0.694119	0.209504	0.425244	1.52197	4.12069	0.141503
				Glyma.14G207200	7.95269	6.30295	7.68544	5.88851	6.34309	7.50146	9.10842	6.02324	6.32089
				Glyma.14G220200	1.27993	0.0569367	0.0265153	1.73729	7.25125	2.16939	0.466583	4.45939	0.041237
				Glyma.15G011800	0.0623216	0.0434067	0.0209262	0.345777	1.79861	0.0670196	0.126351	0.341935	0.144427
				Glyma.15G011900	75.5982	26.1571	21.9727	6.60051	0.655167	42.056	11.2178	2.8412	2.92119
				Glyma.15G012000	0.701961	0.447952	0.506432	0.443602	0.0510478	0.540275	0.552855	0.155875	0.0802386
				Glyma.15G019200	21.2404	8.69108	14.1532	0.759264	0.95394	0.24789	1.13608	0.829548	0.0587741
				Glyma.15G090200	0	0.00856309	0	0.0782952	0.00483486	0.00499442	0.0244202	0.0241446	0.017635
				Glyma.15G092400	16.5864	7.7485	8.46121	9.73237	16.1936	11.4729	8.41315	10.3952	5.34353
				Glyma.15G148500	11.3172	25.1553	20.1117	16.1562	15.6826	2.66569	2.61977	6.18381	6.71867
				Glyma.15G149900	0.0808844	0.1465	0.0841008	0	0.416589	0.044104	0.118625	0.645318	0.208414
				Glyma.16G011000	0.0370528	0.0375707	0.274025	0.913737	0.0853867	0.0238446	0.135808	0.120395	0.101724
				Glyma.16G071000	2.29775	3.1263	2.87496	3.12568	4.04773	3.04089	2.52294	3.81099	4.99384
				Glyma.16G076900	0.260464	2.07841	4.30188	1.03805	0.865893	0.678785	1.25412	0.321866	0.0726244
				Glyma.16G078100	0.258162	2.45547	3.01593	0.904467	0.0758328	0.00867686	0.00264492	0.0148867	0.0114582
				Glyma.16G110100	0.935406	0.139916	0.196842	11.5934	0.783695	0.492242	1.21071	7.43485	0.376425
				Glyma.16G172400	5.75641	0.233346	1.19922	0.89457	2.22674	0.00847629	0.42395	0.163441	1.20976
				Glyma.16G172500	1.44498	2.47491	1.93241	4.61153	5.08844	0.658083	2.39765	3.68542	5.25507
				Glyma.16G172600	2.32998	1.10129	4.41562	0.984093	0.438326	1.32624	3.23971	0.987712	16.9905
				Glyma.16G209400	10.5749	4.61924	0.0401267	7.53785	33.0597	14.2835	23.806	15.9726	7.34341
				Glyma.17G039200	13.6082	7.68061	10.6668	6.90272	2.36937	8.73857	10.6603	8.36045	5.41384
				Glyma.17G039300	4.31375	5.14388	11.1892	0.425103	0.232176	0.27352	0.329608	0.22181	0.266126
				Glyma.17G041200	0.51301	0.382096	0.673127	0.269417	0.0686152	0.183291	2.33799	0.0810411	0.109152
				Glyma.17G041300	0.822892	1.23464	1.90032	0.0223961	0.00443463	0	0.00555906	0.00730617	0.0852292
				Glyma.17G041400	0.0174422	0.314073	0.056305	0.0275778	0.00454416	0	0.022661	2.30509	21.4798
				Glyma.17G080400	23.9497	8.34469	18.4251	10.3462	3.42165	30.6903	9.54621	5.64195	4.98506
				Glyma.17G098300	0.128308	0.704758	0.655645	1.53368	1.44	0.250194	0.844585	3.40562	5.76238
				Glyma.17G107200	10.5773	8.09988	8.0599	10.0527	6.89229	14.3964	11.7754	13.6653	12.4437
				Glyma.17G112700	7.87574	11.2658	6.66073	8.53972	6.53207	10.1139	7.6553	6.65188	7.37643
				Glyma.17G120100	3.35675	1.13198	0.0538351	3.57406	12.4898	3.07641	3.33582	6.81844	3.90696
				Glyma.17G206100	0.0723956	0.109153	0.0584902	0.0957928	0.028366	0.0879498	0.00591774	0.00522187	0.0563292
				Glyma.17G206300	0.383208	3.6761	9.19407	14.074	2.76726	0.446691	0.935274	5.97819	1.43188
				Glyma.17G259100	2.04494	0.0964587	0.0578613	3.1398	11.2823	2.69099	0.738919	4.73744	1.36077
				Glyma.18G012700	0.0304136	0.0465548	0.0597921	0.0106756	0.131822	0.0652565	0.142035	0	0.00964118
				Glyma.18G017600	4.98724	6.29091	7.51244	8.36051	8.4179	7.83679	12.3997	9.71874	7.42301
				Glyma.18G063400	0.00888637	0.00822189	0.0047822	0.0236258	0	0	2.65594	0.00514888	0
				Glyma.18G074800	0	0	0	0.0198356	0	0.0207364	0.00618858	0	0
				Glyma.18G079600	0.0362089	0.192985	0.464852	1.61718	0.925937	0.392592	0.98788	1.00788	0.261259
				Glyma.18G079700	0.0458389	0.212058	0.642585	2.06435	0.840519	0.396911	1.66597	0.999932	0.26465
				Glyma.18G080900	4.275	2.9665	8.39308	5.90069	2.67957	16.6468	25.3549	6.39091	3.29241
				Glyma.18G154200	0	0.0765045	0.0572013	0.283861	0.54272	0.0954308	0.0527226	0.225513	0.89643
				Glyma.18G158400	1.25658	0.828377	1.21438	0.420461	0.398476	2.31224	0.464664	0.468735	0.268127
				Glyma.18G179000	0.291558	0	0.0912871	0	0	0	0.0102651	0.00225376	0.000927019
				Glyma.18G240700	7.12789	5.29405	4.44023	4.82419	6.32597	19.1729	21.9256	6.56194	3.64512
				Glyma.18G263200	0.384806	1.33825	9.13379	0.00468656	0	0.0193382	0	0	0
				Glyma.18G286600	2.56926	3.73003	4.91863	3.16621	3.76169	4.40507	3.35693	3.38873	4.17127
				Glyma.19G016400	56.8371	13.8403	19.2327	15.5241	2.22078	0.462287	0.276379	1.49369	0.0675117
				Glyma.19G016600	0.327577	1.9327	1.66145	3.19837	0.803436	0.271495	4.89765	1.19455	0.0117886
				Glyma.19G016700	0.0103053	0.397356	2.20824	0.849255	0.00533531	0.0111595	0.130206	0.0534186	0
				Glyma.19G021500	11.163	26.1629	9.33534	13.2754	46.2871	3.76782	13.6781	24.3959	14.2085
				Glyma.19G094500	0.757321	1.00592	0.671097	1.09003	1.05925	1.42753	0.95656	1.0012	0.677185
				Glyma.19G137700	0.953343	0.0346324	0.0066627	0.039133	1.54484	0.0134083	0.088525	0.00358104	0
				Glyma.19G169000	4.93051	6.87148	5.92207	5.41439	3.51982	6.37334	10.5071	13.7594	16.4115
				Glyma.19G169200	0.0968341	0.10592	0.027137	0.260983	0.268558	0.0380541	0.0949878	0.174143	0.250825
				Glyma.19G169400	23.6497	5.04441	14.5808	0.017513	0	0.008975	0.00271684	0.0120726	0.0118876
				Glyma.19G176000	0.999394	1.16096	0.61138	0.305043	0.00726048	0.0218201	18.287	0.13805	0.106824
				Glyma.19G184300	6.58756	11.8281	8.96925	33.5801	6.82043	2.58531	4.62932	19.8481	5.4962
				Glyma.19G192900	11.4896	7.24446	17.9797	0.443385	0.0428727	0.0044272	0.0404302	0.02146	0.161296
				Glyma.19G202200	0	0.0439796	0.120575	0.795568	0.568889	7.48044	1.38396	0.423088	0.159611
				Glyma.19G210700	2.66374	7.91038	6.85028	4.32132	4.12495	4.28757	1.56372	2.92367	3.63017
				Glyma.19G210800	0	0	0.0214488	0	0	0.0980266	0.0329511	0.49816	0.353841
				Glyma.20G040400	1.00929	0.950245	0.962062	1.55148	0.0560951	0.0298023	0.522302	0.120913	0.05266
				Glyma.20G048400	5.89099	6.75266	7.55381	9.28717	12.5341	14.8382	6.73253	8.43202	7.38541
				Glyma.20G052300	0.239845	0.823675	1.21384	1.06274	1.23131	0.982404	1.05446	1.13543	1.28068
				Glyma.20G066600	13.0585	20.7064	15.0206	17.931	14.546	18.6593	14.237	15.4753	19.9348
				Glyma.20G125600	0.2532	0.297047	0.335819	0.629229	2.06324	0.989607	1.01411	1.11078	1.38109
				Glyma.20G163500	0.905466	3.09596	5.07561	6.14478	13.532	0.0318965	2.37113	9.26732	13.7857
				Glyma.20G165000	5.5733	5.2949	6.33484	1.55995	4.46833	9.24234	5.55349	5.14802	8.8036
				Glyma.20G174800	1.43254	7.61432	2.74777	7.43097	2.40604	1.38825	1.68277	0.455223	0.904052
				Glyma.20G181400	11.6429	1.7348	1.96445	0.9143	0.845215	0.277183	0.261224	2.00122	0.973322
				Glyma.20G184900	0.712914	5.24182	2.87812	20.6758	11.5773	3.93759	12.4	0.978312	0.177969
				Glyma.20G187400	0.236589	0.175992	0.420361	3.33642	3.32197	6.06289	12.3831	10.2266	0.952283
				Glyma.20G239800	3.46484	3.24022	3.37295	2.63397	2.53082	9.4023	3.70438	2.46319	2.64607
				Glyma.20G242000	6.98455	3.26678	4.04588	0.93345	11.9111	0.131621	6.37571	0.119643	0.0885962
				Glyma.03G175800	17.2978	8.17525	14.3056	0.651958	3.4874	1.55511	1.50328	1.19705	1.14359
				Glyma.10G047100	0.838079	2.30426	7.95409	2.09025	1.34624	0.744014	0.374883	1.35845	14.8817
				Glyma.17G034700	1.90831	0.758404	4.2665	0.0154049	0	0	0	0	0.198536
				Glyma.20G094400	0.697632	1.84938	2.29997	1.12049	2.04424	1.60209	0.923002	1.00905	1.07987
				Glyma.08G326400	2.03375	2.93669	2.7522	5.00182	1.20682	9.94307	3.97905	1.55636	0.220389
				Glyma.03G135525	0	0	0	0	0	0	0	0	0
				Glyma.03G168101	0	0	0	0	0	0	0	0	0
				Glyma.07G016201	0	0	0	0	0	0	0	0	0
				Glyma.08G070967	0	0	0	0	0	0	0	0	0
				Glyma.20G125550	0	0	0	0	0	0	0	0	0
				Glyma.09G074666	0	0	0	0	0	0	0	0	0
				Glyma.09G202401	0	0	0	0	0	0	0	0	0
				Glyma.10G113802	0	0	0	0	0	0	0	0	0
				Glyma.13G361966	0	0	0	0	0	0	0	0	0
				Glyma.15G241001	0	0	0	0	0	0	0	0	0
				Glyma.18G079650	0	0	0	0	0	0	0	0	0
				Glyma.19G210850	0	0	0	0	0	0	0	0	0
				Glyma.08G347032	0	0	0	0	0	0	0	0	0

## Sheet: S8
Table S8. RNA-seq data of 242 soybean ABC genes in fifteen tissues as shown in median TPM (Transcripts Per Million).
Gene ID	Suspensor	Cotyledon	Hypocotyl	Embryo	Endosperm	Seed coat	Seedling	Root	Shoot	Leaves	Nodule	Flower	Pod	Seed	Callus
Glyma.01G008200	0	0	0	0	0	0	0	1.64617	0	0	0	0	0	0	0
Glyma.01G016500	2.75417	2.20255	3.22479	2.45602	2.81484	6.5193	4.26522	0	3.37457	4.90265	0	5.44314	4.65884	1.60076	0.549949
Glyma.01G020000	0	0	0	0	0	0	0	0	0	0	1.79258	0	0	0	0
Glyma.01G026000	1.3604	2.98576	3.34106	2.60627	2.00648	3.01888	3.38421	2.53028	3.35801	3.99784	1.64796	3.36574	3.10174	2.46065	3.51335
Glyma.01G091100	0	0	0	0	0	0	0	0	0	0	0	0	0	0	0
Glyma.01G154400	0	0	5.01515	0	0	0	3.44313	3.99404	0	1.77224	0	2.7396	3.5572	0	0
Glyma.01G199500	0	0	0	0	0	0	0	0	0	0	0	0	0	0	0
Glyma.02G008000	4.66814	2.64776	5.98659	0	3.34021	3.74516	4.90506	4.22099	4.28369	3.27199	3.09283	4.62064	2.4154	2.15207	4.86961
Glyma.02G038800	0	2.18583	2.82161	2.15016	2.15979	2.47604	3.26381	2.13923	3.66092	4.35032	1.79714	3.37867	3.04844	1.84958	2.18981
Glyma.02G094800	4.47236	2.80983	2.91555	3.92641	5.01296	3.85353	3.24692	2.86718	3.30053	2.79242	2.27096	3.09657	3.00777	3.14081	2.49297
Glyma.02G130600	0	0	3.76636	0	0	0	2.08229	1.17348	0	1.18032	0	1.9215	1.0098	0	0.590379
Glyma.02G159900	0	0	1.5684	0	0	0	0	0	0	0	0.704838	0	0	0	2.966
Glyma.02G163200	0	0	0	0	0	0	1.33267	1.2558	0	1.95804	1.80937	0	0	0	0
Glyma.02G188300	2.79266	0	2.49794	0	0	0	4.98414	0	5.18374	5.01508	0	3.45428	2.0679	0	0
Glyma.02G238300	1.59214	2.1189	2.32905	2.9317	2.62597	2.89198	2.84804	2.25829	2.8132	2.23823	0	2.91841	2.91725	2.63637	0.962078
Glyma.02G275800	0	0	0	0	0	0	0	0	0	0	0	0	0	0	0
Glyma.02G298200	3.94812	3.95741	4.32143	4.38686	3.98672	4.04389	4.40891	4.09784	4.1516	4.57713	3.537	3.98665	3.95198	4.07956	4.46736
Glyma.02G298400	4.47544	3.35494	4.09115	2.87741	2.22	2.94442	3.96259	1.9823	3.34677	4.86957	1.79415	3.71796	3.51797	2.40393	4.59803
Glyma.02G298500	6.08915	2.43334	3.66843	1.85733	2.22118	2.44586	3.59165	1.93249	3.60922	3.76109	0.803924	3.4165	2.46932	1.53851	3.99994
Glyma.02G302200	0	0	0	0	0	0	0	0	0	0	0	0	0	0	0
Glyma.03G101000	0	1.73474	4.46053	0	0	0	3.91266	3.60175	4.6488	3.69168	3.89501	5.16071	3.46867	0	6.65668
Glyma.03G135200	5.27507	0	0	0	0.696227	0	1.09199	0	0	0	0	0	0	0	0
Glyma.03G135300	0	0	0	0	0	0	0	0	0	0	0	0	0	0	0
Glyma.03G136000	3.61019	3.98224	4.64371	3.82734	3.73348	3.84813	5.17162	3.30942	3.81433	3.40764	2.1706	3.57455	3.25359	3.68011	4.11445
Glyma.03G167800	0	2.93122	3.03306	4.85424	2.54878	4.28397	3.10261	2.6975	1.56348	2.32212	1.55063	3.31366	3.19698	4.3474	4.48196
Glyma.03G168000	0	0	2.80785	0	0	0	2.32909	3.2095	1.09918	0	0	0	0	0	2.40379
Glyma.03G168200	0	0	0	0	0	0	0	0	0	0	0	2.12314	2.11738	0	0
Glyma.03G175300	0	0	0	0	0	1.04503	0	1.22072	0	0	1.80232	1.09565	0	0	0.887366
Glyma.03G175800	0	0	1.86395	0	0	2.12113	3.20617	4.17518	2.87822	2.94338	5.75461	2.91017	2.18048	1.03236	0.721207
Glyma.03G183600	0	2.37181	5.94775	2.59309	0	2.69082	4.63372	4.03805	1.80587	3.91905	2.75077	4.48649	5.50878	2.53731	2.30004
Glyma.03G192600	4.45012	0	0	1.73876	1.51372	0	0	0	0	0	0	0	0	1.23496	0
Glyma.03G192700	1.67296	0	0	0	3.1344	0	0	0	0	0	0	0	0	0	0
Glyma.03G192800	0	0	1.07778	0	0	0	0	1.22382	0	0	0	0	0	0	0
Glyma.03G204800	0	0	0.518349	0	0	0	2.36558	0	3.84697	2.8632	0	2.61889	0	0	0
Glyma.03G224100	0	0	0	0	0	0	2.541.53	0	0	2.15631	0	1.40485	1.41709	0	0.639799
Glyma.04G069800	0	0	0	0	0	0	0	0	0	0	0	0	0	0	0
Glyma.04G126500	0	0	1.53644	0	0	2.87455	1.78408	1.75635	0	0	0	1.52321	2.04957	0	0.631595
Glyma.04G172900	2.11377	0	0	0	1.31637	1.37755	0	0	0	0	7.0103	1.11669	0	0	0
Glyma.04G173000	2.08416	0	0	0	2.61609	2.68997	0	0	1.03715	0	4.73776	0	0	0	0
Glyma.04G211800	0	0	0	0	0	0	0	0	0	0	1.52776	0	0	0	0
Glyma.04G218900	2.51067	4.94451	5.18596	4.04777	3.73767	3.87399	6.15187	2.70344	4.47693	7.64	3.26259	5.87886	5.25303	4.58351	4.59607
Glyma.05G011900	2.84216	1.6765	3.80566	1.75936	0	1.56083	3.59805	1.63985	2.36492	3.98183	0	4.32492	3.87105	0	0
Glyma.05G019400	1.74734	2.11668	4.03527	1.7234	1.182	2.76852	3.26574	3.71834	2.94168	3.82352	3.62854	3.45423	3.16408	1.21473	4.70131
Glyma.05G028500	2.38376	2.67457	2.75206	2.78702	4.17809	3.22099	2.20088	1.79562	2.00498	2.68453	0	2.844	3.31927	1.81387	0
Glyma.05G145000	0	0	0	0	0	1.65115	3.01779	1.05611	1.25171	1.0534	0	2.00186	3.33229	0	0.626821
Glyma.05G178900	2.17586	3.74617	4.28492	3.18712	3.01889	3.61672	4.4645	3.36366	4.3232	4.24241	2.04087	4.53326	3.47544	3.58884	3.57202
Glyma.05G192700	0	2.91087	3.63033	3.59843	0	3.5983	3.06201	1.67146	1.99407	3.5508	2.68949	3.88486	4.50236	3.00294	3.60145
Glyma.05G221600	4.96459	4.66934	3.93826	3.47168	3.37186	4.18702	4.80071	3.55088	4.04161	5.26396	1.74983	4.21937	4.27193	3.2956	2.8814
Glyma.05G247100	0	0	0	0	0	0	0	0	0	0	0	0	0	0	0
Glyma.06G071800	0	0	0	0	0	0	0	1.07814	0	0	0	0	0	0	0
Glyma.06G139500	1.01829	0	0	1.32481	0	1.51295	0	0	0	0	0	1.12802	1.00496	0	0
Glyma.06G146900	3.56646	5.97702	4.51794	3.66195	3.95796	4.27453	5.30657	3.34235	4.04791	6.69251	4.14729	5.35542	4.79719	4.538	3.56672
Glyma.06G153500	0	2.28027	2.42602	1.71875	2.55168	2.28332	3.3076	2.65845	3.18754	3.36338	1.3153	2.40643	2.71035	2.70276	1.16061
Glyma.06G154500	0	0	0	1.04039	0	0	0	0	0	0	1.54998	0	0	0	1.56932
Glyma.06G189300	0	0	0	0	0	0	0	0	0	0	0	0	0	0	0
Glyma.06G191300	3.86337	2.33627	5.50999	1.53245	3.91746	6.34948	3.89196	3.66732	4.54824	2.86383	2.84534	3.99884	3.37899	3.89868	2.71418
Glyma.06G191400	2.3526	0	1.84797	0	0	3.7678	0	1.55746	2.49894	0	2.7329	1.11874	0	2.0135	2.62157
Glyma.06G248800	0	0	0	0	0	3.12378	0	0	0	0	0	0	0	0	0
Glyma.06G269300	0	0	0	0	0	0	0	0	0	0	0	0	0	0	0
Glyma.06G312300	0	1.51562	3.11754	1.00616	0	0	3.58464	2.64581	3.04529	3.3889	0	2.69451	2.46392	0	1.34561
Glyma.07G011500	0	0	0	0	0	0	0	0	0	0	0	0	0	0	1.39022
Glyma.07G011600	0	0	2.26348	0	0	0	1.70117	1.79768	1.13345	1.29555	0	0	0	0	1.90868
Glyma.07G015800	2.39231	3.45604	6.90902	0	0	1.16623	6.91995	5.19791	5.19883	4.56064	3.71139	3.49468	1.96937	2.46033	5.57056
Glyma.07G033500	3.75092	0	0	0	0	0	1.65838	0	1.47285	1.17585	0	2.56763	2.31595	0	0
Glyma.07G081000	1.59543	2.63891	2.80365	3.80103	2.58628	2.95526	2.672	2.82231	2.36311	1.38427	0	3.12209	2.13049	2.09268	0
Glyma.07G121900	0	1.28354	2.8325	0	0	0	3.04732	3.16174	3.36541	3.9477	5.45688	4.90782	3.96011	1.38524	5.65521
Glyma.07G231400	0	0	0	0	0	0	0	0	0	0	0	0	0	0	0
Glyma.07G233900	0	1.7828	4.25034	1.14976	0	1.23913	3.8095	3.24776	2.75909	2.30675	0	2.22164	2.36698	1.1349	3.89451
Glyma.08G000800	0	3.07254	3.65594	3.25856	0	4.19442	2.83319	2.73686	0.699853	2.54969	2.79079	3.77013	3.99542	3.1134	4.03384
Glyma.08G028100	4.57551	4.01931	2.98942	4.47355	5.33585	4.00382	4.2764	3.60114	3.62953	4.47815	3.2975	4.10301	4.0076	3.86615	1.58918
Glyma.08G055000	1.16674	5.95064	5.04564	5.05114	2.79425	3.8586	5.55838	6.21165	4.89778	5.43454	4.95488	5.30563	5.87303	5.58059	6.0733
Glyma.08G055500	0	0	0	0	0	0	0	0	0	0	0	0	0	0	0
Glyma.08G070700	0	0	0	0	0	0	0	0	0	0	0	1.36217	0	0	0
Glyma.08G070800	0	0	6.63749	0	0	0	5.88993	0	5.47164	5.93056	0	5.66386	3.73774	0	0
Glyma.08G070900	0	0	0	0	0	0	0	0	0	0	0	0	0	0	0
Glyma.08G071100	0	0	1.28426	0	0	0	0	0	1.53353	3.17283	0	2.74771	2.03202	0	0
Glyma.08G071200	0	0	0	0	0	0	0	0	0	0	6.11031	1.18384	0	0	0.830408
Glyma.08G101500	0	1.12404	2.99485	1.66943	0	0	4.06792	2.0535	2.65876	2.75712	0	2.17735	2.14847	1.38427	1.05226
Glyma.08G101700	0	0	0	0	0	0	0	0	0	0	0	0	0	0	0
Glyma.08G136400	1.89819	3.53256	3.91422	3.35524	2.94719	3.57822	4.35722	2.93807	3.84681	3.85096	1.83084	4.07756	3.20868	3.55246	3.97803
Glyma.08G160900	0	2.56837	4.30982	2.05994	1.05653	2.28419	5.09244	2.01154	4.42079	5.88866	0	4.75963	4.24025	2.37189	2.24326
Glyma.08G190700	0	0	0	0	0	0	0	0	0	2.32651	3.875	0	1.28953	0	0
Glyma.08G194600	0	5.00902	5.31599	2.23103	0	3.81119	5.56171	3.80691	4.41798	4.90707	3.51042	4.15279	4.5961	3.80164	5.67489
Glyma.08G194700	1.22141	1.4744	0	1.60504	0	0	1.90254	0	0	2.03109	0	1.45029	1.28974	0	0
Glyma.08G201300	0	3.34165	6.38595	0	0	2.36451	6.32621	5.54859	4.88188	4.21485	3.51617	3.75728	3.38623	1.79318	5.43268
Glyma.08G270300	0	0	0	0	0	0	2.80684	0	0	0	0	2.08109	1.62495	0	0.692551
Glyma.08G326200	0	0	0	0	0	2.34346	1.58082	0	0	0	0	0	1.05913	0	0.539124
Glyma.08G326300	0	0	0	0	0	0	0	1.09379	0	0	0	0	0	0	3.6898
Glyma.08G326400	0	0	1.29385	0	0	0	0	1.76138	1.23704	0	1.57241	0	0	0	4.57961
Glyma.08G326500	1.8271	0	0	0	0	0	0	0	0	0	0	1.46125	0	0	0
Glyma.08G326600	0	0	0	0	0	0	0	0	0	0	0	2.07161	1.81959	0	0
Glyma.08G332100	0	0	0	0	0	0	0	0	0	0	0	0	0	0	0
Glyma.08G342600	5.83251	0	2.87165	1.31192	1.49866	1.63995	1.25794	2.11598	0	1.18894	0	1.86137	1.8209	0	0
Glyma.08G347032
Glyma.09G044500	0	3.59717	5.45167	4.34183	0.595931	5.1897	3.73953	4.15445	4.38444	3.97852	2.37249	5.21015	4.70159	3.92906	3.43198
Glyma.09G147400	2.05747	4.02502	2.54859	3.11191	2.55662	2.8579	4.3596	2.55774	4.65011	4.26738	3.86118	3.29385	3.3451	3.2458	2.79568
Glyma.09G160000	4.22978	3.58443	4.4174	1.85539	0	1.22124	5.4052	0	4.80303	5.50338	0	6.28854	4.8792	2.80934	0.946315
Glyma.09G206300	3.28498	0	0	1.03091	1.76997	5.87395	3.85716	0	1.83629	3.70523	0	4.99005	3.88784	1.17509	0.647463
Glyma.09G251900	2.00836	3.79616	3.59282	2.15118	2.90727	3.04119	3.57351	2.90092	5.34936	3.72568	1.24364	3.54716	3.13701	2.4645	2.92707
Glyma.10G019000	0	4.35676	6.44504	1.48702	1.30118	4.09846	6.05266	5.64665	7.03475	5.93465	3.98059	5.33875	3.67357	4.48482	5.9562
Glyma.10G047100	0	3.40169	3.04167	2.90752	0	0	1.05372	3.45625	0	2.35219	2.5812	1.40519	2.25548	2.4656	0
Glyma.10G055000	0	1.19774	2.48717	1.39532	0	1.64647	2.06084	1.77101	0	2.32822	0	3.05818	2.65927	0	0
Glyma.10G057700	0	0	0	0	0	0	0	0	0	0	0	0	0	0	0
Glyma.10G073800	2.76363	2.04182	2.45245	2.0524	1.65862	2.67283	2.55613	2.77028	2.14219	2.5235	2.771	2.73408	2.72114	2.86963	3.46374
Glyma.10G086800	0	0	3.71796	0	0	0	5.99461	0	5.70753	4.99264	0	5.30487	4.17572	0	0.678297
Glyma.10G137600	2.51136	0	3.23608	0	1.70874	1.68425	2.54538	1.30115	1.32982	1.42475	0	2.65046	2.55923	0	1.56322
Glyma.10G145200	2.58041	3.40456	4.52018	2.64533	1.78669	3.4001	3.71428	3.90076	3.7979	4.42713	4.66365	4.49734	4.51861	3.23761	3.66787
Glyma.10G203000	0	0	3.37183	0	0	0	2.17609	0	3.29769	3.53882	3.05806	3.92124	2.43976	0	1.94511
Glyma.10G205600	0	0	4.16634	0	0	0	3.15177	2.57926	1.49183	2.6646	0	2.45427	0	0	0
Glyma.10G209200	0	0	1.61871	2.0584	0	1.5455	0	2.06683	0	0	0.829986	1.90728	1.99469	1.52754	2.14314
Glyma.10G217300	1.24465	0	3.68878	0	0	1.50253	2.67171	3.23474	2.4578	2.25119	3.33999	2.52995	2.31029	0	0
Glyma.10G227300	0	0	2.61298	3.4607	0	0	1.85062	2.90809	0	1.59179	0	3.75356	3.84353	2.30867	0
Glyma.10G227400	0	0	0	0	2.01552	3.76168	2.55926	2.33052	0	0	1.26051	1.32615	0	2.39301	1.23904
Glyma.10G229800	0	1.45747	2.52766	3.66799	0	4.44019	2.1539	2.82916	0	1.26469	4.89544	3.58253	3.94958	2.82109	2.43833
Glyma.10G264900	1.98888	4.52523	3.55135	3.10215	2.7849	4.45898	5.57498	2.25796	4.63459	5.06412	1.31387	4.39307	4.60869	3.74091	2.41169
Glyma.10G290800	2.31651	2.49674	2.88543	3.01549	3.01376	3.30934	3.46812	2.73464	3.7912	2.9283	1.89132	2.9776	2.68733	2.86745	3.08602
Glyma.11G042400	4.36931	6.02327	4.53875	5.09949	5.1223	5.19725	6.13081	4.62952	4.86689	6.3095	4.79196	5.41378	5.37458	4.98052	2.87309
Glyma.11G090200	0	1.23442	5.06516	0	0	0	3.99396	5.04368	0	2.5304	0	2.47861	2.56104	0	1.99957
Glyma.11G090900	4.36351	5.28804	6.42806	5.08889	5.30439	5.57526	6.01418	5.87395	6.00507	5.51476	4.34833	6.06847	6.03837	6.05482	6.22093
Glyma.11G093800	0	0	0	1.27132	0	0	0	0	0	0	0	2.95622	2.23947	0	0
Glyma.11G093900	4.57795	2.59429	3.81179	1.67749	0	1.06867	4.97623	0	4.21202	4.79122	0	4.8706	4.0986	2.91297	1.05324
Glyma.11G194700	6.99464	5.9276	7.07482	6.14757	7.06873	6.69341	6.32571	6.42143	6.97116	5.82519	4.23824	6.34009	6.40557	6.60342	6.29425
Glyma.11G196100	2.48914	0	0	0	0	0	0	0	0	0	0	0	0	0	0
Glyma.11G239800	1.79791	3.23407	4.06275	3.2529	3.01319	3.37996	3.80637	3.37612	3.19985	3.38525	2.51832	3.58036	3.54284	3.04803	2.42947
Glyma.12G020300	3.4874	1.015	0	2.88712	1.56723	3.58155	0	0	0	0	0	4.50176	2.41703	2.56802	0
Glyma.12G020400	4.9117	3.64966	4.1966	2.36844	0.591803	4.08385	5.259	0	4.52376	5.12344	0	5.13468	4.38261	3.07579	0.934433
Glyma.12G078000	4.31624	0	0	0	0	0	0	0	0	0	0	0	0	0	0
Glyma.12G079400	5.68455	4.50038	5.58271	5.2029	5.11367	5.80105	5.13447	5.40853	5.7902	4.63325	3.94738	4.91305	4.97398	5.19696	5.88414
Glyma.12G135300	0	0	0	0	0	0	0	0	0	0	1.91336	0	0	0	0
Glyma.12G177200	2.30951	2.1376	2.97736	2.60245	2.78796	3.43053	3.03671	3.11513	3.05246	3.22925	2.51219	3.40353	3.90147	1.90983	2.98986
Glyma.12G177500	4.65445	5.46472	5.08643	5.68677	5.19344	6.01163	5.41889	4.56858	5.55358	4.86629	4.30079	5.54218	5.74624	6.23866	6.065
Glyma.12G228500	0	0	0	0	0	0	0	0	0	0	0	0	0	0	0
Glyma.13G002500	4.02882	4.59545	5.24737	4.64485	4.8351	4.86034	4.98429	4.97807	4.75346	4.61243	4.45199	4.91745	4.98485	5.07961	4.66097
Glyma.13G042900	1.45944	0	0	0	0	0	0	0	0	0	0	0	0	0	0
Glyma.13G043000	0	0	0	0	0	0	1.27316	0	0	0	0	1.35253	0	0	0
Glyma.13G043500	0	0	1.03833	1.53825	0	0	1.19618	1.05693	1.28501	2.20241	0	2.25886	0	0	1.68014
Glyma.13G043600	0	0	0	0	0	0	0	0	0	0	0	0	0	0	0
Glyma.13G043800	1.60591	1.5483	4.33254	1.06274	0	0	4.65136	4.66592	3.57052	3.12198	2.6688	4.19275	2.19793	0	6.69156
Glyma.13G044000	0	0	0	0	0	0	0	0	0	0	0	0	0	0	0
Glyma.13G063700	1.04759	2.49	3.57744	3.91853	2.96188	2.10707	4.12839	4.2647	2.07884	2.9964	0	4.80054	4.56564	2.34656	1.96394
Glyma.13G074600	3.50235	4.256	4.52716	3.68531	4.00237	4.03214	4.52985	4.09656	4.6277	4.4114	2.97117	4.48655	4.22927	4.0276	4.08287
Glyma.13G118500	0	0	0	0	0	1.54181	0	0	0	0	0.55095	0	0	0	0
Glyma.13G118600	0	0	0	0	0	0	0	0	0	0	0	0	0	0	0
Glyma.13G118800	0	0	0	0	0	0	2.20347	2.61158	0	0	6.66159	0	0	0	2.65738
Glyma.13G118900	0	0	0	0	0	0	1.07465	2.17936	0	0	3.16437	0	0	0	3.48551
Glyma.13G119000	2.52083	0	2.79547	0	0	0	1.75347	1.48275	1.7649	1.20397	0	1.55059	1.23284	0	2.96799
Glyma.13G124700	5.00302	3.85785	5.95384	3.7204	4.63504	5.19993	4.33457	5.33498	4.84128	4.68043	4.12879	5.78289	5.16247	4.3738	4.21676
Glyma.13G127500	1.32273	2.05103	3.95626	2.58557	3.27193	4.00704	3.35278	3.73416	3.24187	3.57447	2.9229	4.48444	3.4338	3.10731	3.86761
Glyma.13G142100	0	1.65921	2.42598	1.21643	1.37364	3.76374	2.30563	1.4538	0	2.02642	0	2.68327	2.47684	1.59935	0
Glyma.13G144500	0	0	0	0	1.55008	0	0	0	0	0	0	0	0	0	0
Glyma.13G154800	2.31837	1.5512	2.33601	2.12605	2.66969	2.3305	1.61129	2.42543	2.19887	1.75377	1.25864	2.21562	2.43652	1.0495	0
Glyma.13G158600	3.02624	4.00042	4.87877	3.60389	3.88508	4.68919	4.59557	4.01309	4.35966	4.21736	3.35426	4.51297	4.62709	4.18904	4.56571
Glyma.13G163700	4.55693	6.68851	5.22752	4.8184	5.90946	6.39538	7.08351	4.67719	6.18175	7.22524	5.26782	6.00072	5.75611	5.77596	5.84204
Glyma.13G183400	0	0	0	0	0.565046	5.60871	0	0	0	0	0	0	0	0.501774	0
Glyma.13G220000	2.79381	4.71612	6.53394	3.54639	4.83248	5.78092	6.24864	5.43035	4.99492	5.37703	4.5285	5.37876	5.05171	4.25285	5.87864
Glyma.13G222000	0	0	0	0	0	0	0	0	0	0	0	2.57357	0	0	0
Glyma.13G271300	0	0	0	0	0	0	0	0	0	0	0	0	0	0	0
Glyma.13G279800	2.70461	0	0	0	1.27497	5.31533	0	0	0	0	0	0	1.44904	1.66868	0
Glyma.13G323200	3.01338	3.38476	3.22201	4.47355	3.7377	4.4193	3.8843	3.0206	4.05339	3.5541	2.601	4.11643	4.18236	3.52799	3.55647
Glyma.13G323500	2.63961	2.92035	3.69387	3.6286	3.37986	4.15902	3.26762	3.90913	2.2601	3.00116	2.78785	3.79524	4.47492	3.08613	3.66696
Glyma.13G355000	0	0	0	0	0	0	1.69004	3.77488	0	0	0	0	0	0	1.90351
Glyma.13G361900	4.31336	3.41395	7.92688	0	0	0	7.33429	5.15347	6.77608	4.65323	3.54086	2.83619	1.81598	2.18191	5.52532
Glyma.13G370300	0	1.92912	2.32084	2.21856	1.84143	1.98864	3.51509	2.90405	1.52992	1.99386	0	2.56271	2.30039	2.0911	0
Glyma.14G012000	0	0	0	0	0	0	0	0	0	0	0	0	0	0	0
Glyma.14G015300	5.12704	0	0	0	0.502448	0	1.79091	0	2.44508	2.07301	2.71434	2.15706	1.03316	0	2.67183
Glyma.14G040300	1.19554	0	2.53743	0	1.68795	1.58524	1.63224	1.73699	1.28908	2.09745	0	2.62743	1.86504	0	0
Glyma.14G127800	0	0	4.11048	0	0	1.55389	2.49679	3.11078	1.08836	4.23327	1.95776	4.32503	4.3851	0	0.518453
Glyma.14G193300	0	0	0	0	3.06338	0	0	0	0	0	0	1.12602	1.32005	0	0
Glyma.14G207200	2.27716	2.99549	3.38584	3.46207	2.83255	3.32693	3.44929	3.78407	3.12345	3.58356	2.16146	3.21952	3.11368	2.6231	4.33897
Glyma.14G220200	0	0	2.18543	0	0	0	1.48042	0	0	2.89091	0	3.81901	2.94221	0	0
Glyma.15G011800	0	0	0	0	0.522869	0	0	0	0	0	0	0.50466	1.28599	0	0
Glyma.15G011900	1.3947	3.23713	6.73781	1.71908	0.5192	3.551	6.10167	5.70111	6.44471	3.82378	2.72281	2.76235	1.69071	3.47196	5.82558
Glyma.15G012000	0	0	3.4067	0	0	0	4.6853	1.19145	3.55335	0	0.675287	0	0	0	3.33298
Glyma.15G019200	0	0	0	0	0	0	2.50407	3.98916	0	0	0	0	0	0	3.72552
Glyma.15G090200	0	0	0	0	1.26955	0	0	0	0	0	0	0	0	0	0
Glyma.15G092400	1.38131	3.88142	5.03318	3.67632	4.0626	4.1994	4.94874	4.58553	4.33594	5.10285	2.7262	4.651	4.91055	3.4235	4.18477
Glyma.15G148500	0	2.86903	5.6932	3.62365	0	1.82132	3.46219	3.83531	3.17767	3.74089	3.51676	5.01398	5.08052	2.41609	2.99769
Glyma.15G149900	0	0	0	0	0	0	0	0	0	0	0	1.29786	2.0064	0	0
Glyma.15G241001
Glyma.16G011000	0	0	0	0	0	0	0	0	0	0	0	0	0	0	0.940451
Glyma.16G071000	1.66304	2.74348	2.75723	3.01735	1.02407	2.89515	2.6222	2.8526	2.2425	2.66286	0.87343	2.59321	2.71342	2.29826	1.52141
Glyma.16G076900	0	0	1.66497	0	0	0	1.25611	2.52883	0	0	1.81598	1.74884	0	0	0.983001
Glyma.16G078100	0	0	2.8809	0	0	0	1.47944	3.44523	0	0	0	0	0	0	0
Glyma.16G110100	0	0	4.0549	0	0	0	3.25934	0	1.45963	2.49801	0	2.40938	0	0	1.84871
Glyma.16G172400	0	0	0	0	0	1.52242	0	0	0	0	0	0	0	0	0
Glyma.16G172500	0	1.07538	2.75584	1.87252	0	0	0	1.21725	1.48762	2.39189	0	3.41354	3.82457	0	0
Glyma.16G172600	0	0	1.72826	1.2943	0	0	0	1.23401	1.94783	3.2212	2.28609	3.09976	2.01837	0	1.83521
Glyma.16G209400	5.15824	2.67741	3.71799	1.94893	1.20176	4.1638	4.89404	0	4.1864	4.81439	0	5.96604	4.65778	3.57309	0
Glyma.17G034700	0	0	0	0	0	0	2.21405	1.74076	0	0	0.544199	0	0	0	0
Glyma.17G039200	0	2.94677	4.70259	2.47796	2.79829	3.01696	4.65373	3.33949	3.21109	2.52224	1.61671	2.83016	2.77559	3.15088	4.56137
Glyma.17G039300	0	0	0	0	0	0	3.3477	3.25384	0	0	1.353	0	0	0	4.05439
Glyma.17G041200	2.68907	0	2.16495	0	0	0	2.14949	0	0	0	0	0	0	0	0.758615
Glyma.17G041300	0	0	0	0	0	0	0	2.05052	0	0	0	0	0	0	0
Glyma.17G041400	3.45159	0	0	3.09823	1.4705	4.98633	0	0	0	0	0	0	0	3.11849	0
Glyma.17G080400	1.39161	2.86814	5.2278	2.06258	2.1056	4.01694	4.51821	4.6827	3.94444	4.56283	4.4556	3.93195	3.06681	2.73915	5.03351
Glyma.17G098300	1.8358	0	2.32143	1.71033	4.26304	4.70133	0	0	0	0	0	1.63029	2.77188	1.31859	0
Glyma.17G107200	4.09586	4.65513	4.78756	4.01163	4.57544	5.20663	5.035	3.8133	5.07881	4.49226	5.17382	4.66456	4.31541	4.88055	4.74627
Glyma.17G112700	3.43271	3.83612	4.84244	3.9489	3.93965	3.98773	4.32207	4.32714	4.29674	3.79123	2.92975	4.23872	4.04944	3.68754	4.81503
Glyma.17G120100	4.22326	1.45113	2.40517	1.5398	2.38754	2.34939	3.55356	0	2.51822	4.13265	0	4.58384	4.31617	1.3389	0
Glyma.17G206100	0	0	0	0	0	0	0	0	0	0	0	0	0	0	0
Glyma.17G206300	0	0	4.07839	0	0	1.86574	2.47333	3.36028	0	1.7821	2.59453	2.92868	3.87434	0	0.640868
Glyma.17G259100	0	0	2.33348	0	0	1.49571	1.93112	0	1.03978	2.89953	0	3.91401	3.13564	0	0
Glyma.18G012700	0	0	0	0	0	0	0	0	0	0	0	0	0	0	0
Glyma.18G017600	1.34643	3.26998	4.2305	3.36602	2.88846	3.57317	3.90913	2.80285	3.47575	3.71151	1.82296	3.82714	3.93209	3.37039	3.30639
Glyma.18G063400	0	0	0	0	0	0	0	0	0	0	0	0	0	0	0
Glyma.18G074800	0	0	0	0	0	0	0	0	0	0	0	0	0	0	0
Glyma.18G079600	0	0	1.2292	0	0	0	0	0	0	0	0.631562	0	0	0	1.09942
Glyma.18G079650
Glyma.18G079700	0	0	1.27451	0	0	0	0	0	1.44636	0	0.950461	1.1453	0	0	2.70435
Glyma.18G080900	0	3.23081	4.07209	1.10394	0	3.26026	4.52336	2.30057	3.74568	3.17267	1.86135	3.5276	2.06973	1.76666	5.93441
Glyma.18G154200	1.05887	0	0	0	0.540524	0	0	0	0	0	0	0	0	0	0
Glyma.18G158400	4.14385	0	2.81874	0	2.14616	1.20598	1.83026	1.36669	1.79159	1.45568	0	1.13093	1.08585	0	2.22665
Glyma.18G179000	0	0	0	0	0	0	0	0	0	0	0	0	0	0	0
Glyma.18G240700	1.9713	4.19623	4.67311	1.91235	3.74923	3.14673	4.0751	3.22641	6.31165	4.84714	1.4663	4.81335	4.37816	2.37022	2.29985
Glyma.18G263200	0	0	0	0	0	0	0	0	0	0	3.93448	0	0	0	2.49367
Glyma.18G286600	3.78109	2.60942	2.81757	3.61336	4.47016	3.60728	3.22039	2.90082	3.20006	2.74901	3.01551	2.85516	2.79972	2.83528	3.64887
Glyma.19G016400	0	0	5.48422	0	0	0	5.26493	5.03281	0	1.41664	0	2.30642	2.87811	0	0
Glyma.19G016600	0	0	4.58387	0	0	0	3.41865	2.86705	0	0	0.909585	2.19227	1.8174	0	0.732445
Glyma.19G016700	0	0	1.28859	0	0	0	0	0	0	0	2.93994	0	0	0	0
Glyma.19G021500	5.67378	2.99426	4.92091	4.44893	4.49414	3.15814	4.79809	4.56324	3.91371	3.92127	0	5.8428	5.59127	3.02774	1.74474
Glyma.19G094500	1.21759	1.40519	1.33091	1.37448	1.40441	1.37049	1.34828	1.20817	1.25173	1.59604	0	1.43227	1.39708	0	0
Glyma.19G137700	0	0	0	0	0	0	0	0	0	0	0	1.62246	0	0	0
Glyma.19G169000	1.59744	3.57041	4.00603	4.89159	3.51648	4.86556	3.62328	3.06822	2.47143	2.9751	2.28975	3.6707	3.77548	4.67507	4.80343
Glyma.19G169200	0	0	0	0	0	0	0	0	0	0	0	0	0	0	0
Glyma.19G169400	0	0	1.27151	0	0	0	2.98038	5.0667	0	0	0	0	0	0	0
Glyma.19G176000	0	0	0	0	0	0	0	0	0	0	0	1.20338	0	0	0.861007
Glyma.19G184300	0	2.30792	5.51195	2.04824	0	3.1341	4.08603	3.98069	1.22502	3.42158	3.05419	4.34329	5.16423	2.18041	3.59786
Glyma.19G192900	0	0	0	0	0	0	2.86965	2.9586	0	0	0	0	0	0	0
Glyma.19G202200	0	0	1.5589	0	0	0	1.88518	0	2.89069	2.45974	0	2.54924	0	0	0
Glyma.19G210700	0	1.51394	3.6501	2.14651	0	2.88124	1.44852	2.41808	1.54424	2.81155	3.06323	3.9945	3.64219	1.49646	0
Glyma.19G210800	0	0	0	0	0	0	0	0	0	0	0	0	0	0	0
Glyma.19G210850
Glyma.20G040400	0	0	0	0	0	0	0	1.02444	0	0	0	0	0	0	1.28056
Glyma.20G048400	4.35421	3.91665	3.66515	3.71641	4.69426	3.66306	3.97075	3.5705	3.76278	4.19853	2.30264	3.83018	3.77535	3.05674	3.27203
Glyma.20G052300	0	1.68557	1.60325	2.63032	1.72198	1.8166	1.30469	1.27457	0.528195	1.47993	0	1.91724	2.14902	1.74019	1.52799
Glyma.20G066600	4.61109	5.00896	5.26127	5.25101	4.90202	4.98939	5.0811	5.04741	4.71064	4.63343	4.391	4.86857	4.78909	5.57433	5.40584
Glyma.20G094400	0	0	0	0	0	0	0	0	0	0	0	0	0	0	0
Glyma.20G125600	0	1.6694	0	1.54037	0.503958	2.03976	3.511	0	2.41776	2.17929	0	1.92633	2.02436	1.56182	1.55271
Glyma.20G163500	0	1.41358	2.77606	2.32405	0	2.85907	1.21552	1.75604	0	1.51641	2.65355	4.10194	4.62574	0.508441	3.5875
Glyma.20G165000	0	1.89618	3.33647	0	1.42766	4.94094	3.77906	3.41981	3.52363	3.83369	0	3.73955	3.57116	3.21636	2.14609
Glyma.20G174800	3.17277	2.19232	3.4835	0	0	1.38628	3.1815	2.79501	2.63457	1.98522	2.7717	2.69716	2.318	2.07494	0
Glyma.20G181400	0	0	1.81247	1.5306	0	1.61795	0	1.55797	0	0	0.671109	1.82434	2.708	0	2.02328
Glyma.20G184900	0	0	4.10337	0	0	0	3.69012	2.92486	2.19215	3.00058	0	2.71921	1.30966	0	0
Glyma.20G187400	0	0	1.67395	0	0	0	2.31666	0	1.99556	3.70239	1.50817	3.6104	2.61846	0	0
Glyma.20G239800	2.69022	2.57255	3.30257	2.96112	2.85638	3.28143	3.73924	2.63534	3.78885	2.98512	1.84618	2.80847	2.38293	2.72969	3.21163
Glyma.20G242000	1.01506	0	0	0	0	0	1.47038	1.52595	0.508066	0	1.68605	3.7442	0	0	0.972583
The genes no data.
Glyma.03G135525
Glyma.03G168101
Glyma.07G016201
Glyma.08G070967
Glyma.08G347032
Glyma.09G074666
Glyma.09G202401
Glyma.10G113802
Glyma.13G361966
Glyma.15G241001
Glyma.18G079650
Glyma.19G210850
Glyma.20G125550
Reference:
Machado F B , Moharana K C , Fabricio Almeida㏒ilva, et al. Systematic analysis of 1,298 RNA㏒eq samples and construction of a comprehensive soybean (Glycine max) expression atlas[J]. The Plant Journal, 2020.
